# Supplementary material for: Nanoscale segregation of channel and barrier claudins enables paracellular ion flux
Source: Nat Commun. 2022 Aug 25;13:4985. doi: 10.1038/s41467-022-32533-4 (PMC9411157; doi:10.1038/s41467-022-32533-4)
Supplement: Supplementary file 4 — Supplementary_Dataset_1 [file 41467_2022_32533_MOESM4_ESM.xlsx]

## Sheet: Table 1 Plasmids
	Supplementary Table 1
	Constructs	Insert	Backbone	Origin
	pSNAP-C1	SNAP from pSNAPf	pmCherry-C1	this study
		(New England Biolabs Inc., #64691)
	pHalo-C1	Halo from pTUBB-Halo (Addgene, #64691)	pmCherry-C1	this study
	pYFP-huCldn1,-2,-3,-4,-8,-10a, -10b,-10bN48K,- 11,-12,-15,-16, -19a,-19b,-20,-22,-23	x	pcDNA3.1	kind gift from Jörg Piontek, Susanne Krug, Dorothee Günzel (Clinical Physiology, Charité Campus Benjamin Franklin, Berlin)
	pYFP-huCldn5,-7,-12,-20,-24,-25	x	pcDNA3.1	a kind gift from Lorena Suarez (Max-Delbrück-Center for Molecular Medicine, Berlin)
	pYFP-mCldn13,-14,-18.1,-18.2	x	pcDNA3.1	a kind gift from Lorena Suarez (Max-Delbrück-Center for Molecular Medicine, Berlin)
	pCFP-huCldn17	x	pcDNA3.1	a kind gift from Lorena Suarez (Max-Delbrück-Center for Molecular Medicine, Berlin)
	pmCldn1,-3-YFP	x	pYFP-N1	kind gift from Jörg Piontek, Susanne Krug, Dorothee Günzel (Clinical Physiology, Charité Campus Benjamin Franklin, Berlin)
	phuCldn3, 15-C1	huCldn3, 15 from pYFP-Cldn3, 15	pGFP-C1	this study
	phuCldn6, 16-C1	huCldn6, 16 from pSNAP-Cldn6, 16	phuCldn15-C1	this study
	phuCldn12-N1	huCldn12 from pSNAP-Cldn12	pSNAP-N1	this study
	phuCldn1,-3-YFP	x	pYFP-N1	kind gift from Jörg Piontek, Susanne Krug, Dorothee Günzel (Clinical Physiology, Charité Campus Benjamin Franklin, Berlin)
	pYFP-huCldn17	huCldn17 from pCFP-huCldn17	pcDNA3.1	this study
	pGFP-mCldn26/mCldn27	x	pGFP-C1	Synthesized by from General Biosystems (Chuzhou, Anhui, China)
	pSNAP-huCldn1,-2,-3,-4,-8, -10a, -10b,-11,-12, -15,-19a,-22	Cldns from pYFP-Cldns	pSNAP-C1	this study
	pHalo-huCldn10a,-15	Cldns from pYFP-Cldns	pHALO-C1	this study
	pTrq2-Cldn2,-3	Cldns from pSNAP-Cldns	pTrq2-C1	this study
	pGFP-huCldn2I66C	x	pGFP-C1	Synthesized by from General Biosystems (Chuzhou, Anhui, China)
	pSNAP-huCldn2ECL10a	SNAP-huCldn2	HIFI assembly	this study
			PCR
			pSNAP-C1
	pSNAP-huCldn2ΔCT,-3ΔCT,-10aΔCT,-15ΔCT	pSNAP-huCldn2,-3,-10a,-15	Side directed mutagenesis	this study
			pSNAP-C1
	pSNAP-huCldn2ΔPDZ,-3ΔPDZ,-10aΔPDZ,-15ΔPDZ	pSNAP-huCldn2,-3,-10a,-15	Side directed mutagenesis	this study
			pSNAP-C1
	pYFP-huCldn10a,-15-ΔCT	pSNAP-huCldn10aΔCT,-15ΔCT	pYFP-pcDNA3.1	this study
	pYFP-huCldn10aΔPDZ,-15ΔPDZ	pSNAP-huCldn10aΔPDZ,-15ΔPDZ	pYFP-pcDNA3.1	this study
	pTrq2-huCldn2ECL10a	pSNAP-huCldn2ECL10a	pTrq2-C1	this study
	pMD2.G	x	x	Addgene #12259
	pCIG.NB	x	x	Martin Lehmann (Forschungsinstitut for Molecular Pharmacology, Berlin)
	pLIB-MCS2-Neo	x	x	kind gift from R.Koffler Lab (Insbruck)
				Ausserlechner et al. 2006
	pLIB-CMV-GFP-N1-Puro	x	x	Fabian Lukas (Forschungsinstitut for Molecular Pharmacology, Berlin)
	pLIB-CMV-GFP-N1-Neo	GFP-N1 from pLIB-CMV-GFP-N1-Puro	pLIB-CMV-MCS2-Neo	this study
	pLIB-CMV-MCS2-Neo	CMV-MCS2 from pLIB-CMV-MCS2-Puro	pLIB-MCS2-Neo	this study
	pLIB-CMV-MCS2-Puro	x	x	kind gift from R.Koffler Lab (Insbruck)
				Ausserlechner et al. 2006
	pLIB-CMV-FLAG-huCldn2, 10a, 15-Puro	pSNAP-huCldn2, -10a,-15	pLIB-CMV-GFP-N1-Puro	this study
	pLIB-CMV-FLAG-huCldn2, 10a, 15-Neo	pSNAP-huCldn2 ,-10a,-15	pLIB-CMV-GFP-N1-Neo	this study
	pLIB-CMV-FLAG-huCldn3-Puro	pSNAP-huCldn3	pLIB-CMV-MCS2-Puro	this study
	pLIB-CMV-FLAG-huCldn3-Neo	pSNAP-huCldn3	pLIB-CMV-MCS2-Neo	this study

## Sheet: Table 2 Primers
	Supplementary Table 2
	Cloned plasmid	Used primers 5’-3’
	pSNAP-C1	FWD:
		TATAACCGGTCGCCACCATGGACAAAGACTG
		REV:
		TATATGTACAGACCCAGCCCAGGCTTGC
	pHALO-C1	FWD:
		TATAACCGGTCGCCACCATGGCAGAAATCGGTACTGGCTTTCC
		REV:
		TATATGTACAGGCCGGAAATCTCGAGCGTGG
	pSNAP-huCldns	FWD:
		TATATGTACAAAAGCTTGGTACCGAGCTCGGATCC
		REV:
		TATAAGAAGCAGCGTCGACCGGCCGCCAGTGTGATG
	pHALO-huCldns	FWD:
		TATATGTACAAAAGCTTGGTACCGAGCTCGGATCC
		REV:
		TATAAGAAGCAGCGTCGACCGGCCGCCAGTGTGATG
	phuCldn3-C1	FWD: TATAAAGCTTGGGTACCGAGCTCGGATCC
		REV: TATAAGAAGCAGCGTCGACCGGCCGCCAGTGTGATG
	YFP-huCldn6	FWD: TATAGCTGTACAAAAGCTTGGTACCGAGCTCGGATCCAATGGCCTCTGCCGGAATGCAGATC CTGGG
		REV:
		TATAGATATCCTAGTAACGGCCGCCAGTGTGCTGGAATTCGC
	pYFP-huCldn9	FWD: TATAGCTGTACAAAAGCTTGGTACCGAGCTCGGATCCAATGGCTTCGACCGGCTTAGAACTG CTGGG
		REV:
		TATAGATATCCTAGTAACGGCCGCCAGTGTGCTGGAATTCGC
	pSNAP-huCldn2ΔPDZ	FWD:
		TGAGATATCCATCACACTGGCGGCCGGTC
		REV:
		TGTCAGGCTGTAGGAATTGAACTCACTCTTGACTTTGG
	pSNAP-huCldn3ΔPDZ	FWD:
		TAAGGATCCACTAGTAACGGCCGCCAG
		REV:
		CTTGCGGTCGTAGCCTGTGCCC
	pSNAP-huCldn10aΔPDZ	FWD:
		TAAGATATCCATCACACTGGCGGCCGGTC
		REV:
		ATTTTTATCAAACTGTTTTGAAGGGTTTGTTGTTTTAAAATCTTCTCCAC
	pSNAP-huCldn15ΔPDZ	FWD:
		TAGGATATCCATCACACTGGCGGCCGG
		REV:
		GTTTCTGCCGTATTTGCCAAAGCTGCTG
	pSNAP-huCldn2ΔCT	FWD:
		TATATGTACAAAAGCTTGGTACCGAGCTCGGATCC
		REV:
		TATAGATATCTCATGAGCAGGAAAAGCAGAGGATGATTCC
	pSNAP-huCldn3ΔCT	FWD:
		TATATGTACAAAAGCTTGGTACCGAGCTCGGATCC
		REV:
		TATAGATATCTTACGAGCAGCAGAGCAGCGCGCC
	pSNAP-huCldn10aΔCT	FWD:
		TATATGTACAAAAGCTTGGTACCGAGCTCGGATCC
		REV: TATAGATATCTTAAGATATTGAAAAGCAAAATATGACACCACCAATTATGCACAGTGAG
	pSNAP-huCldn15ΔCT	FWD:
		TATATGTACAAAAGCTTGGTACCGAGCTCGGATCC
		REV:
		TATAGATATCCTAGCAGCAGCAGGCGGAGCAG
	pSNAP-huCldn2ECL10a	FWD_ECL1_Cldn10a:
		TGGGCACACTGGTTGCCACCACGTCCAATGAGTGGAAAGTGAC
		REV_ECL1_Cldn10a: GCCTGGATGTCACCATCATTCCTCTACATGCCTGTATATAACCTGCTACTTTG
		FWD_Cldn2_noECL1:
		ATGATGGTGACATCCAGTGCAATC
		REV_Cldn2_noECL1:
		GGCAACCAGTGTGCCCAAAAGC
	pSNAP-huCldn2ECL10a	FWD_ECL2_Cldn10a:
		GGGATTCATTCCTGTTGCCCTATATGCAAACAAAATCACAACGG
		REV_ECL2_Cldn10a: TAATGCCCAAGTAAAGAGCGGCTCCTAATTCATACTTTTGCTCAAC
		FWD_Cldn2_noECL2:
		GCTCTTTACTTGGGCATTATTTCTTCC
		REV_Cldn2_noECL2:
		GGCAACAGGAATGAATCCCAGG
	pLIB-CMV-FLAG-huCldn2-Puro	FWD: TATAACCGGTATGGATTACAAGGATGACGACGATAAGCTGTACAAAAGCTTGGTACCGAGCTCGGATCCAATGGCCTCTCTTGG
		REV:
		TATAGCGGCCGCTCACACATACCCTGTCAGG
	pLIB-CMV-FLAG-huCldn3-Puro	FWD: TATAGAATTCATGGATTACAAGGATGACGACGATAAGCTGTACAAAAGCTTGGTACCGAGCTCGGATCCAATGTCCATGG
		REV:
		TATAGTCGACTTAGACGTAGTCCTTGCGGTCGTAGCC
	pLIB-CMV-FLAG-huCldn10a-Puro	FWD: TATAACCGGTATGGATTACAAGGATGACGACGATAAGCTGTACAAAAGCTTGGTACCGAGCTCGGATCCAATGTCC
		REV: TATAGCGGCCGCTTAGACATAAGCATTTTTATCAAACTGTTTTGAAGGG
	pLIB-CMV-FLAG-huCldn15-Puro	FWD: TATAACCGGTATGGATTACAAGGATGACGACGATAAGCTGTACAAAAGCTTGGTACCGAGCTCGGATCCAATGTCGATGGCTGTG
		REV:
		TATAGCGGCCGCCTACACGTAGGCGTTTCTGC

## Sheet: Table 3 Restriction enzymes
	Supplementary Table 3
	Enzyme	Company	Catalog number
	BamHI	Thermo Fisher Scientific	#FD0055
	BshTI (AgeI)	Thermo Fisher Scientific	#FD1464
	Bsp1407I (BsrGI)	Thermo Fisher Scientific	#FD0933
	DpnI	Thermo Fisher Scientific	#FD1704
	Eco32I (EcoRV)	Thermo Fisher Scientific	#FD0304
	EcoRI	Thermo Fisher Scientific	#FD0275
	HindIII	Thermo Fisher Scientific	#FD0504
	KpnI	Thermo Fisher Scientific	#FD0524
	NotI	Thermo Fisher Scientific	#FD0593
	SalI	Thermo Fisher Scientific	#FD0644
	XhoI	Thermo Fisher Scientific	#FD0695

## Sheet: Table 4 SNAP and Halo ligands
	Supplementary Table 4
	Conjugated ligand	Stock conc.	End conc.
	BG-JF646	1 mM	2 µM
	BG-Atto590	1 mM	2 µM
	CA-JF646	1 mM	1 µM
	CA-Atto590	1 mM	1 µM

## Sheet: Table 5 Antibodies
	Supplementary Table 5
	Antibody	Dilution	Company/Source	Catalog number
	GFP-Booster Atto647N	1:200 (IF)	Chromotek	#gba647n-100
	GFP-Booster Atto594	1:200 (IF)	Chromotek	#gba594-100
	GFP-Booster Atto488	1:200 (IF)	Chromotek	#gba488-100
	Mouse anti-GFP	1:500 (IF) / 1:2000 (WB)	Thermo Fisher Scientific	#A-11120
	Donkey anti-mouse AlexaFluor594 Plus	1:200 (IF)	Thermo Fisher Scientific	#A32744
	Donkey anti-rabbit AlexaFluor594 Plus	1:200 (IF)	Thermo Fisher Scientific	#A32740
	Goat anti-rabbit Atto647N	1:200 (IF)	Active Motif	#15048
	Goat anti-mouse Atto647N	1:200 (IF)	Active Motif	#15058
	Donkey anti-mouse Atto542	1:200 (IF)	this study	x
	Donkey anti-rabbit Atto542	1:200 (IF)	this study	x
	Goat anti-rabbit Alexa Fluor 488	1:200 (IF)	Thermo Fisher Scientific	#A-11008
	Rabbit anti-ZO-1	1:100 (IF) / 1:1,000 (WB)	Thermo Fisher Scientific	#61-7300
	Mouse anti-ZO-1	1:100 (IF)	Thermo Fisher Scientific	#33-9100
	Rabbit anti-Calreticulin	1:200 (IF)	Abcam	#ab92516
	Rabbit anti-Vinculin	1:500 (WB)	Abcam	#ab73412
	Rabbit anti-Cldn3	1:100 (IF) / 1:500 (WB)	Thermo Fisher Scientific	#34-1700
	Rabbit anti-Cldn15	1:100 (IF) / 1:500 (WB)	Thermo Fisher Scientific	#38-9200
	Rabbit anti-Cldn3-Atto590	1:50 (IF)	this study	x
	Rabbit anti-Cldn2	1:200 (IF) / 1:500 (WB)	Thermo Fisher Scientific	#51-6100
	Mouse anti-Cldn2	1:200 (IF) / 1:500 (WB)	Thermo Fisher Scientific	#32-5600
	Rabbit anti-Cldn10	1:200 (IF) / 1:500 (WB)	Antibodies-online	#ABIN3183935
	Rabbit anti-Cldn6	1:1000 (WB)	Sigma	#191-204
	Rabbit anti-Cldn12	1:50 (IF) / 1:200 (WB)	IBL-America	#18801
	Mouse anti-Cldn16	1:50 (IF) / 1:100 (WB)	Prof. Henrik Dimke	Prot-Bertoye et al. 2017 Am J Physiol Renal Physiol
	Mouse anti-Cldn10	1:200 (IF) / 1:500 (WB)	Thermo Fisher Scientific	#41-5100
	Mouse anti-Occludin	1:100 (IF) /1:500 (WB)	Thermo Fisher Scientific	#33-1500
	Mouse anti-GAPDH	1:10,000 (WB)	Sigma-Aldrich	#G8795
	Mouse anti-β-actin	1:2,000 (WB)	Sigma Aldrich	#A5441
	Donkey anti-rabbit	x	Jackson Immuno Reasearch Ltd.	#711-005-152
	Donkey anti-mouse	x	Jackson Immuno Reasearch Ltd.	#715-005-151
	Goat anti-mouse HRP conjugated	1:2000 (WB)	Jackson Immuno Reasearch Ltd.	#115-035-003
	Goat anti-rabbit HRP conjugated	1:2000 (WB)	Jackson Immuno Reasearch Ltd.	#111-035-003
	Donkey anti-mouse IRDye 800CW conjugated	1:10,000 (WB)	LI-COR	#926-32212
	Donkey anti-rabbit IRDye 800CW conjugated	1:10,000 (WB)	LI-COR	#926-32213
	Rabbit anti-SNAP	1:1000 (WB)	New England BioLabs Inc.	#P9310S
	Mouse anti-HSP70	1:5000 (WB)	Thermo Scientific Fisher	#MA3006

## Sheet: Table 6 Cell dyes
	Supplementary Table 6
	Cell dye	Dilution	Company	Catalog number
	Phalloidin-Alexa Fluor 488	1:1000 (IF)	Thermo Fisher Scientific	#A12379
	DAPI (1 mg/ml)	1:1000 (IF)	Thermo Fisher Scientific	#62248
