# Supplementary material for: Nanoscale segregation of channel and barrier claudins enables paracellular ion flux
Source: Nat Commun. 2022 Aug 25;13:4985. doi: 10.1038/s41467-022-32533-4 (PMC9411157; doi:10.1038/s41467-022-32533-4)
Supplement: Supplementary file 7 — Source Data [file 41467_2022_32533_MOESM7_ESM.xlsx]

## Sheet: Figure 1
		Figure 1f - Strand length measurements
		SNAP-huCldn3 BG-JF646 fixed											SNAP-huCldn3 BG-JF646 live
		Experiment I					Experiment II						Experiment I					Experiment II
			Meshwork I		in nm			Meshwork I		in nm				Meshwork I		in nm			Meshwork I		in nm
		1	0.02361	0.0554835	55.4835		1	0.02929	0.0688315	68.8315			1	0.02931	0.0688785	68.8785		1	0.03036	0.071346	71.346
		2	0.02645	0.0621575	62.1575		2	0.02759	0.0648365	64.8365			2	0.02136	0.050196	50.196		2	0.02183	0.0513005	51.3005
		3	0.03101	0.0728735	72.8735		3	0.03198	0.075153	75.153			3	0.03545	0.0833075	83.3075		3	0.02096	0.049256	49.256
		4	0.03144	0.073884	73.884		4	0.02222	0.052217	52.217			4	0.02356	0.055366	55.366		4	0.02739	0.0643665	64.3665
		5	0.01647	0.0387045	38.7045		5	0.02202	0.051747	51.747			5	0.03097	0.0727795	72.7795		5	0.02715	0.0638025	63.8025
		6	0.02903	0.0682205	68.2205		6	0.02384	0.056024	56.024			6	0.02855	0.0670925	67.0925		6	0.02133	0.0501255	50.1255
		7	0.02165	0.0508775	50.8775		7	0.02697	0.0633795	63.3795			7	0.03977	0.0934595	93.4595		7	0.01922	0.045167	45.167
		8	0.02483	0.0583505	58.3505		8	0.03147	0.0739545	73.9545			8	0.03834	0.090099	90.099		8	0.02411	0.0566585	56.6585
		9	0.01773	0.0416655	41.6655		9	0.0184	0.04324	43.24			9	0.03164	0.074354	74.354		9	0.02642	0.062087	62.087
		10	0.02447	0.0575045	57.5045		10	0.02284	0.053674	53.674			10	0.02583	0.0607005	60.7005		10	0.03125	0.0734375	73.4375
		11	0.03116	0.073226	73.226		11	0.03152	0.074072	74.072			11	0.02947	0.0692545	69.2545		11	0.03759	0.0883365	88.3365
		12	0.0223	0.052405	52.405		12	0.02364	0.055554	55.554			12	0.03855	0.0905925	90.5925		12	0.04802	0.112847	112.847
		13	0.02225	0.0522875	52.2875		13	0.03597	0.0845295	84.5295			13	0.0251	0.058985	58.985		13	0.03408	0.080088	80.088
		14	0.02181	0.0512535	51.2535		14	0.02161	0.0507835	50.7835			14	0.02975	0.0699125	69.9125		14	0.0214	0.05029	50.29
		15	0.02991	0.0702885	70.2885		15	0.02437	0.0572695	57.2695			15	0.02326	0.054661	54.661		15	0.02597	0.0610295	61.0295
		16	0.02729	0.0641315	64.1315		16	0.0211	0.049585	49.585			16	0.02129	0.0500315	50.0315		16	0.0386	0.09071	90.71
		17	0.03055	0.0717925	71.7925		17	0.02434	0.057199	57.199			17	0.03016	0.070876	70.876		17	0.02398	0.056353	56.353
		18	0.03291	0.0773385	77.3385		18	0.02789	0.0655415	65.5415			18	0.0303	0.071205	71.205		18	0.02771	0.0651185	65.1185
		19	0.02491	0.0585385	58.5385		19	0.02121	0.0498435	49.8435			19	0.0349	0.082015	82.015		19	0.03338	0.078443	78.443
		20	0.01753	0.0411955	41.1955		20	0.02737	0.0643195	64.3195			20	0.02731	0.0641785	64.1785		20	0.01919	0.0450965	45.0965
					59.6089					60.5877						69.8972					65.793
					11.7358					10.7026						13.02					17.5249
			Meshwork II					Meshwork II						Meshwork II					Meshwork II
		1	0.02361	0.0554835	55.4835		1	0.01882	0.044227	44.227			1	0.02576	0.060536	60.536		1	0.0254	0.05969	59.69
		2	0.02524	0.059314	59.314		2	0.01973	0.0463655	46.3655			2	0.03416	0.080276	80.276		2	0.0294	0.06909	69.09
		3	0.02439	0.0573165	57.3165		3	0.02128	0.050008	50.008			3	0.02533	0.0595255	59.5255		3	0.03304	0.077644	77.644
		4	0.02698	0.063403	63.403		4	0.02583	0.0607005	60.7005			4	0.03338	0.078443	78.443		4	0.02577	0.0605595	60.5595
		5	0.02372	0.055742	55.742		5	0.02574	0.060489	60.489			5	0.02731	0.0641785	64.1785		5	0.03041	0.0714635	71.4635
		6	0.02762	0.064907	64.907		6	0.01865	0.0438275	43.8275			6	0.02297	0.0539795	53.9795		6	0.02364	0.055554	55.554
		7	0.02385	0.0560475	56.0475		7	0.02062	0.048457	48.457			7	0.02129	0.0500315	50.0315		7	0.03642	0.085587	85.587
		8	0.02393	0.0562355	56.2355		8	0.02283	0.0536505	53.6505			8	0.03025	0.0710875	71.0875		8	0.02252	0.052922	52.922
		9	0.02324	0.054614	54.614		9	0.02066	0.048551	48.551			9	0.02903	0.0682205	68.2205		9	0.03255	0.0764925	76.4925
		10	0.02299	0.0540265	54.0265		10	0.02001	0.0470235	47.0235			10	0.03352	0.078772	78.772		10	0.02209	0.0519115	51.9115
		11	0.02352	0.055272	55.272		11	0.01981	0.0465535	46.5535			11	0.02576	0.060536	60.536		11	0.03314	0.077879	77.879
		12	0.02576	0.060536	60.536		12	0.02343	0.0550605	55.0605			12	0.02826	0.066411	66.411		12	0.03579	0.0841065	84.1065
		13	0.02063	0.0484805	48.4805		13	0.02081	0.0489035	48.9035			13	0.03363	0.0790305	79.0305		13	0.02752	0.064672	64.672
		14	0.02047	0.0481045	48.1045		14	0.02668	0.062698	62.698			14	0.03611	0.0848585	84.8585		14	0.0285	0.066975	66.975
		15	0.02584	0.060724	60.724		15	0.0217	0.050995	50.995			15	0.03202	0.075247	75.247		15	0.03297	0.0774795	77.4795
		16	0.01801	0.0423235	42.3235		16	0.02127	0.0499845	49.9845			16	0.02913	0.0684555	68.4555		16	0.03717	0.0873495	87.3495
		17	0.0305	0.071675	71.675		17	0.01759	0.0413365	41.3365			17	0.02366	0.055601	55.601		17	0.0288	0.06768	67.68
		18	0.01612	0.037882	37.882		18	0.02649	0.0622515	62.2515			18	0.03306	0.077691	77.691		18	0.02878	0.067633	67.633
		19	0.03006	0.070641	70.641		19	0.02351	0.0552485	55.2485			19	0.02909	0.0683615	68.3615		19	0.02654	0.062369	62.369
		20	0.0285	0.066975	66.975		20	0.02242	0.052687	52.687			20	0.02578	0.060583	60.583		20	0.03214	0.075529	75.529
					56.9852					51.4509						68.0913					69.6293
					8.55871					6.30189						9.91123					10.5682
			Meshwork III					Meshwork III						Meshwork III					Meshwork III
		1	0.01937	0.0455195	45.5195		1	0.02583	0.0607005	60.7005			1	0.02604	0.061194	61.194		1	0.0331	0.077785	77.785
		2	0.01955	0.0459425	45.9425		2	0.01958	0.046013	46.013			2	0.02513	0.0590555	59.0555		2	0.02357	0.0553895	55.3895
		3	0.02512	0.059032	59.032		3	0.03209	0.0754115	75.4115			3	0.02657	0.0624395	62.4395		3	0.02516	0.059126	59.126
		4	0.02149	0.0505015	50.5015		4	0.02158	0.050713	50.713			4	0.02461	0.0578335	57.8335		4	0.02352	0.055272	55.272
		5	0.02539	0.0596665	59.6665		5	0.02018	0.047423	47.423			5	0.02631	0.0618285	61.8285		5	0.02196	0.051606	51.606
		6	0.03863	0.0907805	90.7805		6	0.01944	0.045684	45.684			6	0.02428	0.057058	57.058		6	0.02291	0.0538385	53.8385
		7	0.02953	0.0693955	69.3955		7	0.02001	0.0470235	47.0235			7	0.0383	0.090005	90.005		7	0.01878	0.044133	44.133
		8	0.01948	0.045778	45.778		8	0.02507	0.0589145	58.9145			8	0.02677	0.0629095	62.9095		8	0.03019	0.0709465	70.9465
		9	0.022	0.0517	51.7		9	0.02899	0.0681265	68.1265			9	0.02802	0.065847	65.847		9	0.0261	0.061335	61.335
		10	0.02596	0.061006	61.006		10	0.02766	0.065001	65.001			10	0.02244	0.052734	52.734		10	0.04168	0.097948	97.948
		11	0.01903	0.0447205	44.7205		11	0.02471	0.0580685	58.0685			11	0.02236	0.052546	52.546		11	0.02738	0.064343	64.343
		12	0.02202	0.051747	51.747		12	0.03228	0.075858	75.858			12	0.03094	0.072709	72.709		12	0.02656	0.062416	62.416
		13	0.02333	0.0548255	54.8255		13	0.01618	0.038023	38.023			13	0.02759	0.0648365	64.8365		13	0.03923	0.0921905	92.1905
		14	0.03014	0.070829	70.829		14	0.03099	0.0728265	72.8265			14	0.028	0.0658	65.8		14	0.02441	0.0573635	57.3635
		15	0.03084	0.072474	72.474		15	0.03486	0.081921	81.921			15	0.03395	0.0797825	79.7825		15	0.02495	0.0586325	58.6325
		16	0.02819	0.0662465	66.2465		16	0.042	0.0987	98.7			16	0.02927	0.0687845	68.7845		16	0.0388	0.09118	91.18
		17	0.02614	0.061429	61.429		17	0.02683	0.0630505	63.0505			17	0.03699	0.0869265	86.9265		17	0.0351	0.082485	82.485
		18	0.02879	0.0676565	67.6565		18	0.02959	0.0695365	69.5365			18	0.03033	0.0712755	71.2755		18	0.02789	0.0655415	65.5415
		19	0.03093	0.0726855	72.6855		19	0.02312	0.054332	54.332			19	0.03436	0.080746	80.746		19	0.03839	0.0902165	90.2165
		20	0.02318	0.054473	54.473		20	0.0267	0.062745	62.745			20	0.0284	0.06674	66.74		20	0.03265	0.0767275	76.7275
					59.8204					62.0036						67.0526					68.4238
					11.9168					14.6614						10.5045					15.6178
			Meshwork IV					Meshwork IV						Meshwork IV					Meshwork IV
		1	0.02887	0.0678445	67.8445		1	0.02747	0.0645545	64.5545			1	0.03234	0.075999	75.999		1	0.02564	0.060254	60.254
		2	0.02512	0.059032	59.032		2	0.03119	0.0732965	73.2965			2	0.0237	0.055695	55.695		2	0.02978	0.069983	69.983
		3	0.01814	0.042629	42.629		3	0.0227	0.053345	53.345			3	0.02928	0.068808	68.808		3	0.01958	0.046013	46.013
		4	0.02738	0.064343	64.343		4	0.02753	0.0646955	64.6955			4	0.02514	0.059079	59.079		4	0.03197	0.0751295	75.1295
		5	0.02899	0.0681265	68.1265		5	0.02724	0.064014	64.014			5	0.03401	0.0799235	79.9235		5	0.02757	0.0647895	64.7895
		6	0.0182	0.04277	42.77		6	0.02269	0.0533215	53.3215			6	0.02595	0.0609825	60.9825		6	0.03062	0.071957	71.957
		7	0.031	0.07285	72.85		7	0.02307	0.0542145	54.2145			7	0.03425	0.0804875	80.4875		7	0.03585	0.0842475	84.2475
		8	0.02486	0.058421	58.421		8	0.02588	0.060818	60.818			8	0.03789	0.0890415	89.0415		8	0.0317	0.074495	74.495
		9	0.02741	0.0644135	64.4135		9	0.01875	0.0440625	44.0625			9	0.02716	0.063826	63.826		9	0.0442	0.10387	103.87
		10	0.03096	0.072756	72.756		10	0.03083	0.0724505	72.4505			10	0.03028	0.071158	71.158		10	0.02843	0.0668105	66.8105
		11	0.02687	0.0631445	63.1445		11	0.02314	0.054379	54.379			11	0.02773	0.0651655	65.1655		11	0.01794	0.042159	42.159
		12	0.01958	0.046013	46.013		12	0.03161	0.0742835	74.2835			12	0.02774	0.065189	65.189		12	0.02831	0.0665285	66.5285
		13	0.0256	0.06016	60.16		13	0.02669	0.0627215	62.7215			13	0.04273	0.100415	100.415		13	0.03436	0.080746	80.746
		14	0.02225	0.0522875	52.2875		14	0.02983	0.0701005	70.1005			14	0.02831	0.0665285	66.5285		14	0.02938	0.069043	69.043
		15	0.02678	0.062933	62.933		15	0.02541	0.0597135	59.7135			15	0.03658	0.085963	85.963		15	0.03298	0.077503	77.503
		16	0.02746	0.064531	64.531		16	0.02426	0.057011	57.011			16	0.03707	0.0871145	87.1145		16	0.02613	0.0614055	61.4055
		17	0.02349	0.0552015	55.2015		17	0.02516	0.059126	59.126			17	0.0281	0.066035	66.035		17	0.02284	0.053674	53.674
		18	0.02586	0.060771	60.771		18	0.02599	0.0610765	61.0765			18	0.02958	0.069513	69.513		18	0.03088	0.072568	72.568
		19	0.02523	0.0592905	59.2905		19	0.02151	0.0505485	50.5485			19	0.03331	0.0782785	78.2785		19	0.02874	0.067539	67.539
		20	0.02271	0.0533685	53.3685		20	0.02569	0.0603715	60.3715			20	0.03939	0.0925665	92.5665		20	0.04967	0.116724	116.724
					59.5443					60.7052						74.0884					71.272
					8.5262					7.95796						12.2344					17.1248
		Average		0.0589897	58.9897				0.0586868	58.6868					0.0697824	69.7824				0.0687795	68.7795
		STD		0.0102307	10.2307				0.0110461	11.0461					0.0115863	11.5863				0.0152959	15.2959
									Total	in nm										Total	in nm
									Average	58.8383										Average	69.2809
									StDev	10.6138										StDev	13.5351

## Sheet: Figure 2
		Figure 2a - Claudin screen Heatmap (meshwork former)
		Processed Data from clustvis
			CLdn1	CLdn10a	CLdn10b	CLdn14	CLdn15	CLdn19a	CLdn19b	CLdn2	CLdn3	CLdn5	CLdn6	CLdn7	CLdn11	CLdn20	CLdn9
		area_seg	0.188976	-1.15748	1.11549	1.15546	0.24912	-0.878488	-0.95363	0.111331	0.849586	0.683514	0.980304	-2.12965	0.431029	-1.10059	0.45503
		roiMesh_Count	-0.232046	-0.835538	1.31797	1.93781	0.268815	-1.03546	-0.96406	0.0229909	0.963762	0.348349	0.815994	-1.45486	0.0206507	-1.34838	0.174007
		roiMesh_avgSize	-0.0446325	0.37109	-0.852922	-1.17993	-0.282397	2.20434	1.30076	-0.625675	-0.918532	-0.500328	-0.76394	1.07015	-0.158244	1.13831	-0.758048
		roiMesh_stdDev	-0.333798	0.304582	-0.898111	-0.9642	-0.367766	2.25463	1.33306	-0.806249	-1.01128	-0.44473	-0.502593	0.600155	0.786237	1.01528	-0.965213
		roiMesh_branches	-0.272764	-0.957763	1.23113	1.49094	0.233501	-0.963729	-1.13064	0.0321251	1.107	0.406052	1.00413	-1.69076	0.350813	-1.2181	0.378067
		roiMesh_junctions	-0.26212	-0.958783	1.22808	1.57845	0.246567	-0.955113	-1.09886	0.0141367	1.088	0.359743	0.98904	-1.66393	0.328848	-1.24195	0.347896
		roiMesh_averageBranchLength	0.247473	0.824467	-0.857133	-1.06306	-0.20695	0.924952	1.19969	-0.540079	-0.930265	-0.547861	-0.8844	2.23723	-0.738916	0.945235	-0.610383
		roiMesh_triple	-0.214777	-1.0069	1.13334	1.58345	0.29288	-0.886894	-1.11399	-0.0131499	1.0839	0.316083	0.994187	-1.72438	0.428329	-1.22165	0.34957
		roiMesh_quadruple	-0.448041	-0.722238	1.5876	1.48272	0.0511582	-1.23031	-0.984338	0.107176	1.11649	0.570519	0.927423	-1.33851	-0.148306	-1.30558	0.334226
		roiMesh_maxBranchLength	-0.178931	0.740785	-0.759357	-0.830688	-0.0833364	0.612997	1.60865	-0.726634	-0.941719	-0.726242	-0.615967	2.48808	-0.574237	0.405634	-0.419032
		SumSquaresVariance_1	0.546	-0.958479	-0.698301	0.0624331	-0.480867	-0.533363	-0.263127	-0.277963	-0.905854	-0.199531	1.22127	-1.17095	2.21943	-0.26645	1.70575
		SumAverage_1	0.415947	-1.09641	-0.136929	0.207375	-0.33872	-0.694411	-0.871017	-0.476336	0.0248101	-0.081299	1.67177	-1.42071	1.813	-0.601718	1.58465
		SumVariance_1	0.538469	-0.951435	-0.707059	0.0597481	-0.483958	-0.535728	-0.258173	-0.274208	-0.915172	-0.200361	1.21473	-1.1568	2.23014	-0.264156	1.70397
		SumSquaresVariance_3	0.549352	-0.956942	-0.695883	0.0630857	-0.478446	-0.530563	-0.263985	-0.28267	-0.905562	-0.198074	1.22091	-1.16911	2.21168	-0.280561	1.71676
		SumAverage_3	0.414616	-1.09487	-0.136934	0.207975	-0.33935	-0.69444	-0.87166	-0.474286	0.0230984	-0.0817571	1.67085	-1.41885	1.81377	-0.604846	1.58668
		SumVariance_3	0.483866	-0.930121	-0.711746	0.052393	-0.495966	-0.546617	-0.264538	-0.26376	-0.914207	-0.193581	1.19333	-1.12253	2.26534	-0.268264	1.7164
		SumSquaresVariance_5	0.551161	-0.954794	-0.693395	0.0661499	-0.475533	-0.52797	-0.264176	-0.289364	-0.904498	-0.196302	1.22178	-1.16709	2.20534	-0.29695	1.72564
		SumAverage_5	0.413122	-1.09329	-0.136924	0.208367	-0.339752	-0.69443	-0.872369	-0.472406	0.0216693	-0.0820591	1.6704	-1.41688	1.81437	-0.608262	1.58843
		SumVariance_5	0.430774	-0.911332	-0.707762	0.0586171	-0.506507	-0.558406	-0.273581	-0.260258	-0.89843	-0.186117	1.17897	-1.10011	2.27898	-0.290763	1.74593
		SumSquaresVariance_10	0.543297	-0.950245	-0.688965	0.0782721	-0.469491	-0.525875	-0.265382	-0.311729	-0.900043	-0.191881	1.23053	-1.16132	2.19958	-0.320489	1.73374
		SumAverage_10	0.409467	-1.09007	-0.137984	0.208478	-0.340543	-0.694801	-0.874153	-0.468016	0.0183453	-0.0822622	1.67118	-1.41243	1.81419	-0.614029	1.59263
		SumVariance_10	0.407524	-0.897095	-0.70589	0.114507	-0.510038	-0.578521	-0.277156	-0.287751	-0.879112	-0.165631	1.17832	-1.08916	2.22676	-0.354502	1.81775
		roiMesh_avgSizeCalib	-0.0446325	0.37109	-0.852922	-1.17993	-0.282397	2.20434	1.30076	-0.625675	-0.918532	-0.500328	-0.76394	1.07015	-0.158244	1.13831	-0.758048
		Filtered meshwork forming claudins
		Claudine	Class	Type	area_seg	roiMesh_Count	roiMesh_avgSize	roiMesh_stdDev	roiMesh_branches	roiMesh_junctions	roiMesh_averageBranchLength	roiMesh_triple	roiMesh_quadruple	roiMesh_maxBranchLength	SumSquaresVariance_1	SumAverage_1	SumVariance_1	SumSquaresVariance_3	SumAverage_3	SumVariance_3	SumSquaresVariance_5	SumAverage_5	SumVariance_5	SumSquaresVariance_10	SumAverage_10	SumVariance_10	roiMesh_avgSizeCalib
		CLdn1	C	Barrier	41.6977	81.1429	164.86	216.956	446	257.762	10.4379	230.286	25.8571	43.6771	3.67882	7.73385	14.162	3.66279	7.73425	12.3563	3.64497	7.73373	10.8721	3.59272	7.73136	9.09516	0.0588897
		CLdn10a	B	Anion	31.0188	58	189.18	284.058	325.714	186.357	11.2785	163.714	21	53.0762	0.95051	2.09738	3.57789	0.947572	2.10225	3.1091	0.945554	2.107	2.80233	0.940908	2.11681	2.44485	0.0675769
		CLdn10b	A	Cation	49.046	140.583	117.576	157.639	710.083	410.5	8.82877	343.583	61.9167	37.7454	1.42233	5.67332	5.31392	1.41815	5.67637	4.53723	1.41411	5.6792	4.02635	1.40482	5.6816	3.41952	0.0419992
		CLdn14	A	Barrier	49.3631	164.353	98.446	150.692	755.706	446.412	8.52878	381.412	60.0588	37.0164	2.80189	6.95652	10.7612	2.78626	6.96325	9.53457	2.77559	6.96893	8.63444	2.76706	6.97882	7.60151	0.0351659
		CLdn15	A	Cation-Water	42.1748	100.35	150.951	213.385	534.9	309.9	9.77595	272.95	34.7	44.654	1.81664	4.92125	6.89881	1.8101	4.92114	5.9484	1.80463	4.9216	5.23646	1.7945	4.92318	4.41788	0.0539212
		CLdn19a	B	Combination	33.2315	50.3333	296.424	489.034	324.667	186.733	11.4249	173.8	12	51.7702	1.72144	3.59561	6.53104	1.71616	3.59627	5.61715	1.71063	3.59681	4.9244	1.69438	3.59677	4.06879	0.105885
		CLdn19b	B	Combination	32.6355	53.0714	243.565	392.165	295.357	172	11.8251	154.714	16.3571	61.9453	2.2115	2.93741	8.50276	2.19669	2.93505	7.4619	2.18348	2.93217	6.637	2.1569	2.92525	5.605	0.0870037
		CLdn2	A	Cation-Water	41.0819	90.9231	130.87	167.295	499.538	286.077	9.29065	247.231	35.6923	38.0798	2.1846	4.40837	8.38885	2.163	4.41768	7.46699	2.13833	4.42611	6.71711	2.07461	4.4459	5.55099	0.0467479
		CLdn3	A	Barrier	46.9371	127	113.738	145.744	688.286	396.143	8.72223	339.429	53.5714	35.8817	1.04594	6.27611	3.8355	1.04019	6.27346	3.21317	1.03571	6.27158	2.87991	1.03004	6.26693	2.53652	0.0406282
		CLdn5	A	Barrier	45.62	103.4	138.202	205.295	565.2	321.5	9.27931	274.9	43.9	38.0838	2.32683	5.88065	8.91345	2.3155	5.88224	7.92595	2.30515	5.88413	7.1629	2.2874	5.89023	6.1735	0.0493672
		CLdn6	C	Barrier	47.9739	121.333	122.781	199.213	670.222	386	8.78904	331.889	50.2222	39.2108	4.90339	12.4142	18.9661	4.87334	12.4214	16.9961	4.84705	12.4299	15.3709	4.81291	12.4554	13.0243	0.0438586
		CLdn7	B	Barrier	23.3083	34.25	230.074	315.127	197	114.083	13.3366	103.417	10.0833	70.9327	0.565205	0.888729	2.11899	0.565121	0.893457	1.8508	0.565021	0.898331	1.66723	0.566141	0.909847	1.46579	0.0821848
		CLdn11	C	Barrier	43.6175	90.8333	158.214	334.686	555.5	318.333	9.00098	284.333	31.1667	39.6372	6.71352	12.9406	26.1795	6.65929	12.9546	24.0068	6.61008	12.9677	21.985	6.53348	12.9909	18.3688	0.0565156
		CLdn20	B	Barrier	31.47	38.3333	234.061	358.762	280	157.333	11.4544	145.667	10.6667	49.6511	2.20547	3.94107	8.46025	2.16681	3.93055	7.43753	2.12473	3.91866	6.53369	2.05905	3.8992	5.21073	0.083609
		CLdn9	C	Barrier	43.8079	96.7143	123.126	150.586	560.286	320.286	9.18823	277.714	39.7143	41.2233	5.78198	12.0896	22.4416	5.76715	12.1073	20.4169	5.75022	12.1238	18.7799	5.70637	12.1613	16.2838	0.0439818

## Sheet: Figure 3
		Figure 3c - Pearson analysis in COS-7																						Figure 3d - FRET in HEK cells
		Co-expression of SNAP-Cldn3 with																						Single- or co-expression of Trq2-Cldn3
		YFP-Cldn	3	1	5	6	7	9	14	19b	2	10a	10b	15		Table Analyzed	Pearson Cldn3								Ctrl (Trq2-Cldn3)	Trq2-Cldn3+YFP-Cldn3	Trq2-Cldn3+YFP-Cldn2	Trq2-Cldn3+YFP-Cldn15		Table Analyzed	FRET Cldn3
			0.4	0.23	0.62	0.2	0.47	0.59	0.59	0.37	0.01	-0.13	-0.53	-0.2											0.397436	0.752339	0.51857	0.509254
			0.38	0.59	0.76	0.25	0.4	0.45	-0.1	0.42	0	-0.1	-0.27	-0.39		One-way analysis of variance									0.39785	1.14047	0.518522	0.480109		One-way analysis of variance
			0.72	0.39	0.6	0.44	0.57	0.07	0.76	0.43	0.05	-0.45	0	-0.47		P value	< 0.0001								0.364198	1.14635	0.538942	0.449222		P value	< 0.0001
			0.24	0.22	0.53	0.49	0.39	0.29	0.5	0.3	-0.12	-0.21	-0.45	-0.25		P value summary	****								0.385842	1.06692	0.548678	0.577011		P value summary	****
			0.25	0.6	0.77	0.79	0.57	0.26	0.5	0.24	-0.32	-0.23	-0.3	-0.18		Are means signif. different? (P < 0.05)	Yes								0.38253	0.941608	0.535102	0.296891		Are means signif. different? (P < 0.05)	Yes
			0.44	0.73	0.48	0.58	0.65	0.19	0.06	0.15	-0.15	-0.25	-0.52	-0.17		Number of groups	13								0.38535	1.09554	0.507027	0.423238		Number of groups	4
			0.43	0.62	0.38	0.61	0.74	0.4	0.49	0.6	0.19	0.04	-0.44	0.04		F	71.71								0.393631	1.24216	0.480346	0.448477		F	370.1
			0.51	-0.03	0.72	0.66	0.03	0.31	0.61	0.07	-0.06	-0.24	-0.4	-0.1		R square	0.7022								0.473262	1.26482	0.54334	0.486386		R square	0.6198
			0.24	0.1	0.71	0.46	0.09	0.29	0.62	0.38	0.1	-0.25	-0.45	-0.24											0.37799	0.989735	0.548038	0.42227
			0.83	0.48	-0.08	0.35	0.59	0.73	0.14	0.27	-0.18	-0.51	-0.34	-0.17		Bartlett's test for equal variances									0.346905	1.14322	0.616801	0.436456		Bartlett's test for equal variances
			0.27	0.67	0.42	0.71	0.38	0.61	0.66	0.49	-0.2	-0.32	-0.44	-0.4		Bartlett's statistic (corrected)	22								0.425562	1.13742	1.18784	0.43587		Bartlett's statistic (corrected)	557.3
			0.55	0.29	0.78	0.76	0.8	0.72	0.51	0.44	0.01	-0.51	0.02	0.26		P value	0.0375								0.403151	1.05558	0.821816	0.414458		P value	< 0.0001
			0.56	0.5	0.05	0.39	0.69	0.9	0.3	0.3	-0.19	-0.33	-0.32	-0.37		P value summary	*								0.405809	1.61235	0.486011	0.427708		P value summary	****
			0.39	0.31	0.29	0.83	0.61	0.56	0.3	0.35	0.27	-0.02	-0.03	0.06		Do the variances differ signif. (P < 0.05)	Yes								0.437099	1.93508	0.478737	0.402477		Do the variances differ signif. (P < 0.05)	Yes
			0.77	0.51	0.6	0.67	0.27	0.56	0.58	0.57	0.42	0.04	-0.21	-0.24											0.4726	1.38388	0.475747	0.622785
			0.07	0.56	0.4	0.47	0.75		0.75	0.59	0.23	-0.1	-0.21	-0.37		ANOVA Table	SS	df	MS						0.383936	1.24678	0.491882	0.429175		ANOVA Table	SS	df	MS
			0.79	0.16	-0.02	0.2	0.84		0.79	0.61	-0.29	-0.09	-0.27	0.28		Treatment (between columns)	37.33	12	3.111						0.426289	1.37474	0.708069	0.403585		Treatment (between columns)	219.4	3	73.12
			0.75	0.28	0.3	0.58			0.74	0.23	0.49	-0.26	-0.21	-0.13		Residual (within columns)	15.84	365	0.04338						0.38984	1.41679	0.653781	0.501477		Residual (within columns)	134.5	681	0.1976
			0.78	0.66	0.44	0.61			0.77	0.49	0.29	-0.45	-0.09	-0.09		Total	53.17	377							0.404692	1.2177	0.609583	0.404873		Total	353.9	684
			0.45	-0.2	0.4	0.53				0.58	0.28	-0.17	-0.31	-0.22											0.410782	1.21697	0.672216	0.496344
			0.59	0.11						-0.03	0.57	-0.17	-0.18	-0.29		Dunnett's Multiple Comparison Test	Mean Diff.	q	Significant? P < 0.05?	Summary	95% CI of diff				0.388367	1.1742	0.595427	0.485793		Dunnett's Multiple Comparison Test	Mean Diff.	q	Significant? P < 0.05?	Summary	95% CI of diff
			0.82	0.42						0.32	0.19	-0.2	-0.16	0.03		3 vs 1	0.1021	2.56	No	ns	-0.009178 to 0.2135				0.401921	2.04938	0.529804	0.426865		Trq-Cld3 vs Trq-Cld3+YFP-Cld3	-1.342	20.96	Yes	***	-1.493 to -1.191
			0.61	0.64						0.37	0.01	-0.44	-0.11	-0.27		3 vs 5	0.04705	0.865	No	ns	-0.1047 to 0.1988				0.434898	1.01278	0.605887	0.470624		Trq-Cld3 vs Trq-Cld3+YFP-Cld2	-0.3972	5.802	Yes	***	-0.5584 to -0.2359
			-0.18	0.73						0.45	-0.09	-0.28	-0.12	-0.2		3 vs 6	-0.02445	0.4496	No	ns	-0.1762 to 0.1273				0.385479	1.47983	0.55264	0.399685		Trq-Cld3 vs Trq-Cld3+YFP-Cld15	-0.1365	1.98	No	ns	-0.2988 to 0.02588
			0.76	0.24						0.29	0.23	-0.39		-0.12		3 vs 7	-0.01545	0.2674	No	ns	-0.1767 to 0.1458				0.396238	1.25098	0.518229	0.570189
			0.76	0.27							0.1	0		-0.11		3 vs 9	0.04255	0.7012	No	ns	-0.1267 to 0.2118				0.405797	1.46719	0.678926	0.431338
			0.69	0.82							0.29	-0.27		-0.1		3 vs 14	0.0008612	0.01554	No	ns	-0.1538 to 0.1555				0.386769	1.39979	0.588171	0.542954
			0.54	0.42							0.1	-0.12		-0.38		3 vs 19b	0.1333	2.654	No	ns	-0.006812 to 0.2735				0.363426	1.19586	0.678926	0.515998
			0.48	0.22							0.02	-0.06		-0.35		3 vs 11	0.7707	14.43	Yes	***	0.6217 to 0.9198				0.371429	0.758206	0.511141	0.475596
			0.48	0.48							0.16	-0.19		-0.33		3 vs 2	0.3995	8.948	Yes	***	0.2750 to 0.5241				0.412747	1.62145	0.555056	0.528977
			0.47	0.3							-0.1			-0.31		3 vs 10a	0.7265	15.37	Yes	***	0.5947 to 0.8584				0.38961	1.16121	0.539769	1.05445
			0.39	0.28							0.44			-0.11		3 vs 10b	0.7687	15.09	Yes	***	0.6266 to 0.9109				0.375276	1.40919	0.501464	0.14135
			0.39	0.17							0.25			0.06		3 vs 15	0.6815	15.97	Yes	***	0.5624 to 0.8005				0.325552	1.32725	0.729732	0.543157
			0.33	0.04							0.31			-0.36											0.430669	1.11721	0.65179	0.474165
			0.31	0.27							0.12			-0.03											0.387324	1.1159	0.626577	0.519937
			0.15	0.39							0.35			0.05											0.375145	1.0353	0.61059	0.562033
			0.52	0.28										0.14											0.354501	1.12661	0.898285	0.551007
			0.27	0.58										-0.24											0.39899	1.07633	1.18311	0.374729
			0.82	0.36										-0.31											0.394355	1.0353	1.08778	0.570848
			0.65	0.76										-0.29											0.38546	1.32691	0.541362	0.5913
			0.74	0.25										-0.21											0.336956	1.17268	0.738488	0.970471
			0.72	0.24										-0.35											0.380112	1.20776	0.733683	0.485814
			0.15	0.12																					0.42467	1.24356	1.67246	0.476693
			0.76	0.33																					0.394501	1.24982	0.934192	0.475983
			0.8	0.54																					0.376256	1.38634	0.949792	0.530656
			0.76	0.48																					0.408241	1.31106	1.49879	0.517876
			0.77	0.62																					0.368389	1.18961	0.758287	1.25088
			0.51	0.57																					0.410931	1.87765	0.278363	0.563378
			-0.12	0.67																					0.414502	1.35276	1.13825	0.492758
			0.43	0.32																					0.391218	2.96179	1.04811	0.636397
			0.6	0.37																					0.39746	2.37967	1.15175	0.543294
			0.6	0.45																					0.371429	2.16233	1.40951	0.759024
			0.5	0.62																					0.412747	1.05413	1.05796	0.518036
			0.27	0.7																					0.38961	1.01964	1.57533	0.392794
			0.59																						0.375276	2.10691	1.05813	0.3712
																									0.325552	2.34194	1.09255	0.548233
		Average ExI	0.438333	0.482857	0.618889	0.483	0.541429	0.332	0.447778	0.328889	-0.076	-0.240909	-0.345	-0.231429											0.430669	1.8739	0.945039	0.143465
		Average ExII	0.533333	0.314286	0.292	0.618333	0.378	0.384	0.382	0.447273	0.04	-0.206	-0.275	-0.129												1.85499	0.773771	0.540209
		Average ExIII	0.479167	0.378571	0.353333	0.478	0.632	0.67	0.726	0.28	0.167857	-0.216667	-0.161667	-0.167143												1.86474	2.04168	0.528142
		Average ExIV	0.603333	0.455263							0.228333			-0.242857												0.895367	1.16677	0.534266
		Average ExV	0.47											-0.15												1.65151	0.939767	0.482086
		Average ExVI	0.512																							2.70193	1.08977	0.453726
		Total Average	0.506028	0.407744	0.421407	0.526444	0.517143	0.462	0.518593	0.352054	0.0900476	-0.221192	-0.260556	-0.184086												2.77508	1.09738	0.534266
		Total StDev	0.239203	0.220761	0.256369	0.186883	0.235425	0.230286	0.255434	0.164983	0.223191	0.155661	0.162157	0.179015												1.68689	1.20653	0.485675
																										1.44346	0.651848	0.399158
																										3.1768	1.17956	0.443826
																										1.29549	0.886088	0.617707
																										2.04207	0.576667	0.412506
																										2.33818	1.38658	0.498278
																										1.62281	2.11978	0.558906
																										2.04509	2.11978	0.450577
																										2.94073	0.574045	0.39758
																										1.65521	0.565203	0.533864
																										1.55598	0.613281	0.555537
																										1.51453	0.529876	0.535561
																										2.07966	0.512361	0.59197
																										5.07737	0.75108	0.452981
																										2.91052	0.531201	0.44967
																										2.33321	0.532939	0.590889
																										2.13466	0.585226	0.635509
																										2.47383	0.802267	0.420717
																										2.18708	0.709453	0.478567
																										2.66945	0.633548	0.499398
																										1.81617	0.48049	0.505806
																										1.17407	0.518425	0.508303
																										1.83882	0.671024	0.479535
																										1.61547	0.667027	0.557729
																										1.85731	0.919248	0.531853
																										1.6204	0.689819	0.482966
																										2.11144	0.737085	0.614783
																										1.10808	0.590516	0.556774
																										2.91187	0.772658	0.52496
																										1.72641	0.816878	0.576049
																										1.10808	0.773373	0.52081
																										2.91187	1.22854	0.562604
																										0.953616	0.984736	0.512173
																										1.08434	0.813637	0.580862
																										1.78537	0.704057	0.710656
																										1.02711	0.65922	0.871486
																										0.94888	0.687119	0.627856
																										0.91467	0.576639	0.744398
																										0.925895	0.575044	0.648971
																										1.23226	0.422969	0.774774
																										0.990332	0.955182	0.72925
																										1.62854	0.771724	1.26355
																										1.45001	0.771724	0.563673
																										1.24112	0.610647	0.491426
																										1.0704	1.03906	0.505707
																										1.08346	0.726424	0.526376
																										1.9094	0.529169	0.671594
																										1.13035	0.661641	0.470744
																										1.43914	0.582503	0.410153
																										1.01889	0.787807	0.558344
																										2.18872	0.504381	0.574286
																										1.66917	0.614513	0.623705
																										1.47543	0.960375	0.135074
																										3.38905	0.794308	0.283402
																										1.58	0.741453	0.419271
																										1.04813	0.723079	0.492197
																										2.35098	0.870856	0.501099
																										1.58336	0.655879	0.557627
																										1.69306	1.07459	0.398397
																										2.1873	1.34314	0.644574
																										2.57509	0.758465	0.552276
																										3.26608	0.866058	0.53239
																										2.52012	1.12922	0.56975
																										1.88983	1.09107	0.590197
																										1.96507	0.816874	0.628562
																										1.72393	0.664032	0.6651
																										2.15906	0.521453	0.499339
																										1.65459	0.391363	0.417163
																										1.66917	0.494016	0.687235
																										2.41543	0.836052	0.577824
																										2.55545	0.732205	0.295517
																										2.55131	0.698224	0.526367
																										3.26619	0.759033	0.553053
																										1.58602	0.655193	0.583828
																										1.67175	0.979749	0.726445
																										1.73932	0.565234	0.640448
																										1.6073	0.941264	0.627688
																										1.8488	0.768728	0.574749
																										1.61338	0.697422	0.403094
																										2.70129	0.886948	0.643536
																										2.23752	0.906351	0.710998
																										1.53028	0.675262	0.710005
																										1.13316	0.499225	0.491598
																										1.53399	0.723561	0.633497
																										1.16186	0.863504	0.565102
																										1.87257	0.95264	0.451459
																										1.65121	0.95286	0.512411
																										2.03194	0.688123	0.50461
																										1.87257	0.609905	0.445126
																										1.65121	0.795613	0.424306
																										1.44958	0.681058	0.122084
																										1.51845	0.800588
																										1.46254	0.730586
																										1.63566	0.491011
																										2.51148	1.14556
																										2.48381	0.98554
																										1.76498	0.883132
																										3.013	0.734902
																										2.26241	0.988249
																										1.13077
																										1.22663
																										1.27858
																										2.15417
																										1.83183
																										1.3304
																										1.60206
																										1.2358
																										1.32064
																										2.06132
																										2.86597
																										2.78963
																										1.62833
																										1.87719
																										2.53855
																										3.43972
																										0.903217
																										1.41577
																										1.47935
																										0.997217
																										1.78564
																										2.07194
																										2.13584
																										2.56746
																										2.1754
																										3.88327
																										2.38632
																										2.30871
																										2.08339
																										1.8167
																										1.69619
																										2.0741
																										2.52037
																										2.20372
																										3.2349
																										2.31622
																										1.68534
																										0.980574
																										1.60802
																										1.70748
																										1.89215
																										2.79496
																										2.28567
																										2.50522
																										1.02642
																										2.3515
																										1.4572
																										1.08788
																										1.02967
																										2.27653
																										1.50866
																										1.4606
																										2.51167
																										2.27204
																										2.14364
																										1.07587
																										1.25881
																										2.46791
																										2.05079
																										0.641099
																										0.757614
																										1.64074
																										2.05182
																										2.44695
																										2.13843
																										1.64074
																										2.05182
																										2.44695
																										1.50245
																										1.98187
																										1.617
																										1.45734
																										1.84003
																										1.8158
																										2.78881
																										2.94974
																										1.63072
																										1.84528
																										1.52176
																										1.58048
																										1.98004
																										1.94345
																										2.02705
																										1.75807
																										1.90879
																										1.64279
																										1.72236
																										1.68068
																										1.54384
																										1.29575
																										1.12662
																										1.46331
																										1.20792
																										2.09111
																										2.82211
																										1.24749
																										1.91515
																										1.99354
																										1.22398
																										1.62268
																										1.54963
																										1.23671
																										1.46876
																										1.30452
																										1.2693
																										1.59025
																										1.45582
																										1.70988
																										1.51678
																										1.22752
																										1.74127
																										1.52565
																										1.42389
																										1.94493
																										2.18987
																										4.20917
																										1.78795
																										1.39706
																										1.21372
																										1.53408
																										1.92018
																										1.16782
																										1.55186
																										1.75743
																										1.35639
																										1.95046
																										1.45754
																										1.65555
																										1.88184
																										1.624
																										1.09662
																										1.2149
																										1.67761
																										1.48266
																										1.2168
																										1.40139
																										1.50832
																										1.46457
																										1.80873
																										1.4414
																										1.36918
																										1.32916
																										1.3166
																										1.98808
																										1.42708
																										1.93008
																										2.40782
																										1.86127
																										1.49111
																										1.16115
																								Average ExI	0.393636	1.24005	0.594866	0.46387
																								Average ExII		1.85426	1.00415	0.540591
																								Average ExIII		1.85103	0.723276	0.569556
																								Average ExIV		1.95668	0.797785	0.523028
																								Average ExV		1.61701
																								Total Average	0.393636	1.7038	0.780018	0.524261
																								Total StDev	0.0288429	0.61079	0.304857	0.151553
																									Ctrl (Trq2-Cldn3)	Trq2-Cldn3+YFP-Cldn3	Trq2-Cldn3+YFP-Cldn2	Trq2-Cldn3+YFP-Cldn15
																								Count	57	312	162	154

## Sheet: Figure 4
		Figure 4a - Pearson analysis in COS-7															Figure 4c - FRET in HEK cells													Figure 4f - Pearson analysis in MDCKC7									Figure 4h - Pearson analysis of Cldn2 and Cldn10 in PTs						Table Analyzed	Pearson of Cldn2 and Cldn10 in PT
		Co-expression of SNAP-Cldn2 with																												Co-expression of SNAP-Cldn2 with										Co-staining of Cldn2 with Cldn10					One-way analysis of variance
		YFP-Cldn	2	10a	10b	1	15		Table Analyzed	Pearson Cldn2							Single- or co-expression of Trq2-Cldn2													YFP-Cldn	2	10a		Table Analyzed	Pearson Cldn2 MDCKC7					Tubule I	Tubule II	Tubule III			P value	0.5236
			-0.1	-0.08	-0.21	-0.2	-0.19											Ctrl (Trq-Cldn2)	Trq-Cldn2+YFP-Cldn2	Trq-Cldn2+YFP-Cldn10a		Table Analyzed	FRET Cldn2								0.64	0.1		Column A	2					0.04	-0.08	0.08			P value summary	ns
			0.36	-0.19	-0.54	0.2	-0.23		One-way analysis of variance									0.3875	1.00561	0.396193											0.78	0.5		vs	vs					-0.02	-0.28	-0.06			Are means signif. different? (P < 0.05)	No
			0.57	0.04	-0.39	-0.02	-0.18		P value	< 0.0001								0.431866	1.19895	0.472293		One-way analysis of variance									0.15	-0.38		Column B	10a					-0.05	0.03	0.06			Number of groups	3
			0.59	-0.26	-0.17	-0.04	0.06		P value summary	****								0.359375	1.19032	0.519073		P value	< 0.0001								0.68	-0.12								-0.07	0.08	-0.17			F	0.6616
			0.56	-0.38	-0.18	0.3	-0.06		Are means signif. different? (P < 0.05)	Yes								0.439394	0.853158	0.436262		P value summary	****								0.34	0.03		Mann Whitney test						0.08	0.08	-0.24			R square	0.04364
			0.55	0.35	-0.31	-0.23	0.25		Number of groups	5								0.464488	0.799518	0.459097		Are means signif. different? (P < 0.05)	Yes								0.43	0.09		P value	< 0.0001					-0.08	0.03	-0.3
			0.31	-0.18	-0.14	-0.13	0		F	41.41								0.380137	1.06209	0.43647		Number of groups	3								0.38	0		Exact or approximate P value?	Gaussian Approximation					-0.12	0.03	-0.03			Bartlett's test for equal variances
			0.53	-0.11	-0.35	0.13	-0.41		R square	0.5603								0.371859	0.835843	0.559818		F	462.7								0.62	-0.19		P value summary	****					-0.01	-0.04	-0.04			Bartlett's statistic (corrected)	4.667
			0.66	-0.11	-0.27	0.04	-0.47											0.261306	0.777702	0.423312		R square	0.59								0.17	-0.16		Are medians signif. different? (P < 0.05)	Yes					-0.03	-0.09	-0.06			P value	0.0969
			0.55	-0.03	-0.41	0	-0.2		Bartlett's test for equal variances									0.430006	1.04917	0.468249											0.56	-0.1		One- or two-tailed P value?	Two-tailed						-0.27	-0.23			P value summary	ns
			0.41	0.08	-0.24	0	-0.34		Bartlett's statistic (corrected)	28.85								0.374	0.990175	0.549664		Bartlett's test for equal variances									0.7	-0.49		Sum of ranks in column A,B	415 , 146						-0.21	0.03			Do the variances differ signif. (P < 0.05)	No
			0.25	-0.16	-0.35	0	-0.25		P value	< 0.0001								0.427044	1.12192	0.438283		Bartlett's statistic (corrected)	727.4								0.59	0.01		Mann-Whitney U	10						-0.09
			0.41	-0.43	-0.35	0.19	-0.41		P value summary	****								0.456461	0.948798	0.428588		P value	< 0.0001								0.63	0.12													ANOVA Table	SS	df	MS
			0.25	0.05	-0.35	-0.02	-0.09		Do the variances differ signif. (P < 0.05)	Yes								0.344927	0.684041	0.379795		P value summary	****								0.43	0.23							Average	-0.0288889	-0.0266667	-0.0844444			Treatment (between columns)	0.01719	2	0.008595
			0.42	0.01	-0.25	0.05	0.03											0.387358	0.890093	0.447551		Do the variances differ signif. (P < 0.05)	Yes								0.62	0.3							StDev	0.0613279	0.113798	0.128463			Residual (within columns)	0.3767	29	0.01299
			0.17	0.08	-0.28	0.33	-0.13		ANOVA Table	SS	df	MS						0.397193	0.681653	0.387919											0.75	-0.57													Total	0.3939	31
			0.39	-0.03	-0.31	-0.38	-0.27		Treatment (between columns)	5.824	4	1.456						0.387585	0.741134	0.438151		ANOVA Table	SS	df	MS						0.72
			0.49	-0.29	-0.37	0.21	-0.32		Residual (within columns)	4.571	130	0.03516						0.365546	0.981816	0.388793		Treatment (between columns)	254.5	2	127.2																				Tukey's Multiple Comparison Test	Mean Diff.	q	Significant? P < 0.05?	Summary
			0.08	-0.25	-0.28	0.33	-0.04		Total	10.39	134							0.545135	1.07793	0.419271		Residual (within columns)	176.8	643	0.275					Average ExI	0.503333	0.026													Tubule I vs Tubule II	0.03861	1.086	No	ns
			0	-0.27	-0.32	0.3	-0.43											0.381085	1.14542	0.376682		Total	431.3	645						Average ExII	0.486	-0.141667													Tubule I vs Tubule III	0.05838	1.612	No	ns
			0.03	-0.45	-0.25	-0.12	-0.23		Dunnett's Multiple Comparison Test	Mean Diff.	q	Significant? P < 0.05?	Summary	95% CI of diff				0.376908	0.800911	0.43717										Average ExIII	0.623333	0.018													Tubule II vs Tubule III	0.01977	0.5877	No	ns
				-0.2	-0.31	-0.57	-0.11		2 vs 10a	0.5293	10.23	Yes	***	0.4013 to 0.6574				0.363527	1.07453	0.338065		Dunnett's Multiple Comparison Test	Mean Diff.	q	Significant? P < 0.05?	Summary	95% CI of diff			Total Average	0.537556	-0.0325556
				-0.44	-0.31	-0.39			2 vs 10b	0.653	12.06	Yes	***	0.5191 to 0.7869				0.336916	1.22824	0.411179		Trq-Cld2 vs Trq-Cld2+YFP-Cld2	-1.303	24.35	Yes	***	-1.421 to -1.184			Total StDev	0.192337	0.2825
				-0.26	-0.36	-0.33			2 vs 1	0.4214	7.843	Yes	***	0.2884 to 0.5543				0.364058	0.90974	0.428545		Trq-Cld2 vs Trq-Cld2+YFP-Cld10a	-0.0105	0.1553	No	ns	-0.1605 to 0.1395
				-0.36	-0.28	-0.34			2 vs 15	0.5389	9.421	Yes	***	0.3974 to 0.6804				0.411058	0.90974	0.444432
				-0.13	-0.23	-0.29												0.351092	0.822518	0.46266
				-0.33	-0.2	-0.33												0.401244	1.0911	0.394722
				-0.33	-0.3	-0.29												0.383161	1.08572	0.393304
				-0.16		-0.29												0.362482	1.25334	0.414266
				-0.31														0.381503	1.03683	0.383126
				-0.18														0.363112	2.95859	0.810052
				-0.24														0.396298	2.28682	0.357404
				-0.21														0.397926	2.77277	0.407057
				-0.18														0.36401	2.73303	0.353747
				-0.12														0.398922	1.50468	0.361096
																		0.392166	2.19706	0.410073
		Average ExI	0.447778	-0.0858333	-0.3	0.00416667	-0.095											0.374262	1.66378	0.392994
		Average ExII	0.351429	-0.064	-0.301429	0.0988889	-0.334											0.37094	1.49355	0.376693
		Average ExIII	0.198	-0.315	-0.293333	-0.35375	-0.176667											0.480224	2.14522	0.366607
		Average ExIV		-0.252														0.402793	1.93386	0.441477
		Average ExV		-0.186														0.424558	1.95778	0.328012
		Total Average	0.332402	-0.180567	-0.298254	-0.0835648	-0.201889											0.468374	2.17123	0.404619
		Total StDev	0.217428	0.17182	0.0833135	0.249966	0.180533											0.503477	1.55665	0.368205
																		0.498016	2.94436	0.361943
																		0.434992	2.78852	0.415022
																		0.661157	2.56432	0.513007
																		0.477852	2.31739	0.371059
																		0.407782	2.12468	0.576259
																		0.386621	2.82194	1.0327
																		0.411389	2.78858	0.404143
																		0.399035	1.51487	0.409404
																		0.366504	2.15706	0.420664
																		0.382311	2.20539	0.376143
																		0.34992	2.66983	0.373224
																		0.382239	3.69825	0.352119
																		0.359518	2.19668	0.316277
																		0.37204	2.24706	0.453476
																		0.348725	2.07793	0.664869
																		0.345818	2.28087	0.36443
																		0.42467	3.42329	0.348386
																		0.36401	1.87484	0.35134
																		0.398922	1.43873	0.319918
																		0.392166	1.87484	0.684256
																		0.374262	1.43873	0.381899
																		0.37094	1.69473	0.365006
																		0.480224	1.57405	0.328861
																		0.402793	1.32968	0.35266
																		0.379331	2.22729	0.330052
																		0.392308	1.80655	0.346887
																		0.392611	3.03698	0.341584
																		0.386128	2.16886	0.356206
																		0.412568	4.60121	0.350797
																		0.37766	1.3329	0.361252
																		0.380526	1.1517	0.332697
																		0.415532	1.44552	0.363266
																		0.367243	1.6429	0.362453
																		0.413071	1.60813	0.341732
																		0.462236	1.62103	0.726316
																		0.423098	1.45974	0.361506
																		0.351301	1.18189	0.36196
																		0.491015	1.42728	0.329761
																		0.464415	1.53894	0.352621
																		0.414449	1.34146	0.36124
																		0.507666	1.40669	0.405083
																		0.40355	2.0001	0.327929
																		0.378398	1.67375	0.355948
																		0.376102	1.39985	0.368301
																		0.460877	1.29414	0.360038
																		0.365265	1.42815	0.28476
																		0.392392	2.09679	0.361595
																		0.416795	1.83786	0.33011
																		0.471053	1.55644	0.31732
																		0.537383	1.44459	0.330958
																		0.510448	1.3566	0.343316
																		0.423747	1.34963	0.340901
																		0.397983	1.74592	0.380828
																		0.368375	1.71337	0.388734
																		0.439273	1.4426	0.373964
																		0.364559	1.71337	0.353097
																		0.400771	1.4426	0.298947
																		0.398669	1.3917	0.403132
																		0.369664	1.19534	0.366807
																		0.424956	1.55187	0.355505
																		0.413137	1.41372	1.01103
																		0.423044	2.42096	1.01103
																		0.392662	1.78894	0.362859
																		0.411215	2.8448	0.341553
																		0.393077	1.43733	0.440344
																		0.399782	1.94889	0.42232
																		0.340993	1.58289	0.378594
																		0.412531	1.57789	0.337482
																		0.378805	1.27295	0.352971
																		0.431857	1.38774	0.335827
																		0.393825	1.70576	0.36784
																		0.400463	2.30331	0.378497
																		0.389671	1.7028	0.386678
																		0.349138	1.75305
																		0.369715	2.6611
																		0.359467	1.80049
																		0.367517	1.56235
																		0.443761	1.68766
																		0.415272	1.2551
																		0.37045	2.79712
																		0.410567	1.46838
																		0.384776	1.96061
																		0.420573	1.41707
																		0.375691	1.37386
																			2.43879
																			1.22213
																			1.54333
																			1.34171
																			1.25754
																			1.58539
																			1.20644
																			1.49167
																			1.5154
																			2.34434
																			1.44626
																			1.69074
																			2.14954
																			2.40938
																			2.49278
																			1.65738
																			1.81425
																			1.63929
																			1.50613
																			1.65861
																			1.27787
																			1.76429
																			1.85038
																			1.69982
																			2.01575
																			2.12014
																			1.62979
																			1.9627
																			1.44339
																			1.55089
																			1.33031
																			2.97353
																			1.74703
																			1.44315
																			1.66607
																			1.04946
																			1.22107
																			1.50486
																			1.61762
																			2.29488
																			1.26725
																			1.76396
																			2.01105
																			1.21754
																			1.14733
																			0.886865
																			1.3867
																			1.49464
																			1.40518
																			1.49935
																			1.42574
																			1.38011
																			1.404
																			1.55923
																			1.70713
																			1.26792
																			1.25796
																			1.09272
																			1.24755
																			1.22052
																			1.65443
																			1.65443
																			1.81934
																			1.56579
																			1.90325
																			2.15495
																			2.62105
																			2.33336
																			1.50739
																			1.56537
																			1.38974
																			1.81427
																			1.90348
																			1.64774
																			1.39165
																			1.28071
																			1.4044
																			1.46726
																			1.00176
																			1.36744
																			1.38196
																			1.57972
																			2.33748
																			1.9443
																			1.60937
																			1.54004
																			1.387
																			1.95645
																			1.28591
																			1.43145
																			1.34596
																			1.42545
																			4.72424
																			3.23013
																			3.09948
																			1.20076
																			1.31928
																			1.22296
																			1.87048
																			1.70687
																			1.07563
																			3.71875
																			0.454842
																			0.818121
																			1.14208
																			4.59286
																			3.93481
																			2.00017
																			1.57351
																			1.88127
																			1.54985
																			2.29733
																			2.55293
																			1.83946
																			2.29733
																			2.55293
																			1.45269
																			1.4146
																			1.57158
																			1.20025
																			2.28162
																			0.977383
																			1.97856
																			1.42929
																			1.3493
																			2.13416
																			1.58953
																			2.1313
																			2.44281
																			1.51221
																			1.75033
																			1.81195
																			1.68011
																			1.6525
																			1.3733
																			1.15685
																			4.18369
																			2.13678
																			1.54265
																			1.33004
																			0.873695
																			1.32215
																			1.14862
																			1.39908
																			1.15433
																			2.30249
																			1.61304
																			1.97005
																			2.17873
																			1.47503
																			2.85939
																			2.57437
																			1.30525
																			1.38428
																			1.35119
																			1.94343
																			1.34891
																			1.35811
																			1.45076
																			2.25035
																			1.66109
																			1.48893
																			1.12958
																			1.48893
																			1.12958
																			1.2807
																			1.32396
																			1.51393
																			1.59235
																			1.73863
																			1.8045
																			1.68005
																			1.71512
																			1.9772
																			1.1552
																			1.14178
																			1.10664
																			1.12007
																			1.42948
																			1.12915
																			0.976885
																			1.12674
																			1.11196
																			1.17038
																			1.32236
																			1.20827
																			1.57226
																			1.97535
																			1.30281
																			1.38893
																			1.32642
																			1.93399
																			1.56715
																			1.3002
																			1.34569
																			1.28155
																			1.11132
																			1.29662
																			1.58504
																			1.69493
																			1.66093
																			1.16112
																			1.66833
																			1.46852
																			1.44532
																			1.77701
																			1.4087
																			1.43264
																			1.10653
																			1.47438
																			1.15752
																			1.27763
																			1.26468
																			1.22548
																			1.66003
																			1.56555
																			2.20326
																			1.62377
																			1.4818
																			1.19946
																			1.41592
																			3.34543
																			1.40231
																			2.21345
																			1.91484
																			1.52936
																			1.54233
																			1.42901
																			2.44762
																			1.86249
																			2.81978
																			4.63609
																			1.25938
																			1.80758
																			1.71386
																			1.88607
																			1.32202
																			1.29269
																			1.86964
																			1.51758
																			2.12163
																			1.54988
																			2.28479
																			1.77034
																			2.79648
																			5.30843
																			1.33724
																			1.4861
																			1.75579
																			1.518
																			1.60114
																			1.96267
																			1.28145
																			1.61863
																			2.06186
																			1.59357
																			1.66457
																			1.57001
																			1.36965
																			1.51261
																			1.48066
																			1.99472
																			1.77107
																			1.73576
																			1.62043
																			1.96145
																			1.79842
																			1.70998
																			1.43817
																			1.38071
																			1.47716
																			1.31914
																			4.04167
																			2.99742
																			4.11825
																			1.94501
																			2.21885
																			1.53205
																			1.27017
																	Average ExI	0.403433	0.97407	0.465608
																	Average ExII		2.26816	0.414667
																	Average ExIII		1.53417	0.41776
																	Average ExIV		1.74653	0.393194
																	Average ExV		1.61048
																	Average ExVI		1.82331
																	Average ExVII		1.68511
																	Average ExVIII		1.37042
																	Average ExIX		2.02478
																	Average ExX		1.82256
																	Total Average	0.403433	1.62653	0.432678
																	Total StDev	0.0493377	0.657489	0.132996
																		Ctrl (Trq-Cldn2)	Trq-Cldn2+YFP-Cldn2	Trq-Cldn2+YFP-Cldn10a
																	Count	126	405	115
[truncated: 34 more columns]

## Sheet: Figure 5
		Figure 5a - Strand length measurements in COS-7
																																																Figure 5e - Pearson analysis (PDZ/C-term deletion mutants) in COS-7
		Co-expression of Cldn2 with Cldn10a in two different plasmid ratios (3:1, 1:3)
																																SNAP-Cldn2:YFP-Cldn10a 3:1																	Co-expression of SNAP-Cldns with YFP-Cldns
		Experiment I										Experiment II										Experiment III											Average Cldn2	STDev Cldn2	Average Cldn10a	STDev Cldn10a			Table Analyzed	Strand length SNAP-Cldn2 and YFP-Cldn10a
		SNAP-Cldn2:YFP-Cldn10a 3:1										SNAP-Cldn2:YFP-Cldn10a 3:1										SNAP-Cldn2:YFP-Cldn10a 3:1										Experiment I	0.361294	0.152625	0.163481	0.0707139													S10a Y10a PDZdel
	Images	Series001		Series002		Series003		Series004				Series001		Series002		Series003		Series004				Series001		Series002		Series003		Series004				Experiment II	0.373738	0.216554	0.165844	0.0913475			One-way analysis of variance										0.43
		Cldn2	Cldn10a	Cldn2	Cldn10a	Cldn2	Cldn10a	Cldn2	Cldn10a			Cldn2	Cldn10a	Cldn2	Cldn10a	Cldn2	Cldn10a	Cldn2	Cldn10a			Cldn2	Cldn10a	Cldn2	Cldn10a	Cldn2	Cldn10a	Cldn2	Cldn10a			Experiment III	0.332952	0.169386	0.170337	0.0750162			P value	< 0.0001									0.02
		0.377	0.221	0.379	0.134	0.255	0.24	0.35	0.164			0.21	0.127	0.428	0.265	0.559	0.184	0.334	0.241			0.244	0.14	0.144	0.137	0.538	0.175	0.395	0.137			Total	0.355994	0.059707	0.166554	0.0212768			P value summary	****									0.07
		0.347	0.185	0.121	0.18	0.406	0.114	0.503	0.107			0.344	0.241	0.342	0.214	0.571	0.113	0.388	0.175			0.297	0.144	0.179	0.23	0.638	0.133	0.321	0.137										Are means signif. different? (P < 0.05)	Yes									0.33
		0.58	0.19	0.323	0.234	0.389	0.134	0.524	0.241			0.273	0.153	0.324	0.114	0.418	0.446	0.46	0.085			0.301	0.195	0.335	0.078	0.186	0.172	0.323	0.148										Number of groups	4									0.26
		0.383	0.162	0.358	0.127	0.257	0.095	0.411	0.114			0.095	0.169	0.262	0.212	0.372	0.127	0.514	0.111			0.432	0.115	0.155	0.134	0.387	0.095	0.394	0.078										F	32.47									0.33
		0.71	0.274	0.286	0.127	0.331	0.189	0.211	0.127			0.121	0.234	0.327	0.095	0.573	0.458	0.856	0.243			0.275	0.121	0.164	0.24	0.214	0.115	0.121	0.068										R square	0.6889									0.15
		0.361	0.182	0.33	0.134	0.215	0.08	0.195	0.121			0.115	0.213	0.627	0.08	0.369	0.115	0.191	0.148			0.39	0.222	0.269	0.17	0.231	0.114	0.416	0.156																				-0.05
		0.85	0.243	0.226	0.255	0.411	0.12	0.374	0.144			0.468	0.16	0.339	0.121	0.799	0.095	0.711	0.095			0.116	0.121	0.273	0.248	0.307	0.115	0.73	0.512										Bartlett's test for equal variances										0.5
		0.232	0.19	0.67	0.385	0.197	0.237	0.37	0.144			0.507	0.084	0.395	0.152	0.282	0.125	0.458	0.198			0.567	0.153	0.239	0.289	0.49	0.11	0.18	0.255										Bartlett's statistic (corrected)	10.18									0.39
		0.489	0.169	0.116	0.153	0.352	0.153	0.507	0.095			0.134	0.08	0.273	0.248	0.208	0.196	0.457	0.231			0.567	0.121	0.183	0.212	0.993	0.107	0.164	0.231										P value	0.0171									-0.04
		0.5	0.123	0.435	0.137	0.432	0.148	0.347	0.17			0.255	0.08	0.286	0.134	0.516	0.078	0.369	0.169			0.41	0.231	0.223	0.243	0.605	0.137	0.134	0.216										P value summary	*									0.19
		0.24	0.06	0.459	0.115	0.315	0.26	0.323	0.184			0.189	0.08	0.518	0.2	0.102	0.167	0.173	0.095			0.252	0.138	0.44	0.271	0.186	0.23	0.193	0.311										Do the variances differ signif. (P < 0.05)	Yes									0.12
		0.175	0.127	0.31	0.133	0.183	0.134	0.365	0.254			0.381	0.333	0.275	0.107	0.562	0.321	0.908	0.11			0.212	0.107	0.381	0.137	0.323	0.148	0.184	0.39																				0.28
		0.279	0.148	0.201	0.298	0.197	0.137	0.415	0.11			0.233	0.054	0.177	0.078	0.362	0.222	0.385	0.078			0.442	0.292	0.231	0.406	0.269	0.133	0.273	0.114										ANOVA Table	SS	df	MS							0.44
		0.368	0.162	0.311	0.19	0.276	0.162	0.58	0.127			0.205	0.097	0.239	0.328	0.216	0.195	0.374	0.06			0.203	0.127	0.275	0.095	0.699	0.17	0.32	0.236										Treatment (between columns)	0.2303	3	0.07677							0.51
		0.85	0.137	0.232	0.258	0.348	0.068	0.316	0.121			0.115	0.06	0.274	0.068	0.535	0.121	0.342	0.085			0.385	0.241	0.508	0.102	0.31	0.179	0.317	0.376										Residual (within columns)	0.104	44	0.002364							0.42
		0.877	0.243	0.359	0.441	0.329	0.057	0.317	0.266			0.34	0.06	0.181	0.054	0.369	0.273	0.484	0.163			0.28	0.06	0.211	0.115	0.199	0.148	0.214	0.095										Total	0.3343	47								0.11
		0.513	0.127	0.455	0.138	0.349	0.085	0.421	0.179			0.291	0.095	0.361	0.251	0.29	0.189	0.326	0.229			0.228	0.11	0.211	0.076	0.289	0.127	0.356	0.172																				0.1
		0.466	0.11	0.536	0.273	0.281	0.163	0.149	0.213			0.172	0.285	0.208	0.245	0.33	0.375	0.251	0.187			0.585	0.153	0.38	0.243	0.396	0.163	0.885	0.222										Tukey's Multiple Comparison Test	Mean Diff.	q	Significant? P < 0.05?	Summary	95% CI of diff					0.03
		0.385	0.189	0.541	0.137	0.338	0.095	0.359	0.201			0.315	0.153	0.23	0.158	0.406	0.356	0.371	0.175			0.716	0.148	0.175	0.144	0.227	0.144	0.191	0.153										S2 3:1 vs Y10a 3:1	0.1898	13.52	Yes	***	0.1367 to 0.2428					0.27
		0.348	0.137	0.111	0.102	0.123	0.161	0.254	0.225			0.291	0.11	0.425	0.175	0.21	0.198	0.206	0.085			0.237	0.229	0.192	0.188	0.221	0.134	0.326	0.12										S2 3:1 vs S2 1:3	0.07067	5.035	Yes	**	0.01761 to 0.1237					0.31
		0.67	0.204	0.284	0.148	0.427	0.134	0.256	0.154			0.085	0.095	0.114	0.098	0.735	0.241	0.435	0.153			0.623	0.354	0.307	0.11	0.226	0.216	0.146	0.156										S2 3:1 vs Y10a 1:3	0.05417	3.859	Yes	*	0.001109 to 0.1072					0.26
		0.382	0.11	0.448	0.121	0.195	0.102	0.269	0.137			0.078	0.133	0.078	0.096	0.496	0.297	0.412	0.114			0.531	0.085	0.196	0.11	0.224	0.179	0.264	0.12										Y10a 3:1 vs S2 1:3	-0.1191	8.484	Yes	***	-0.1721 to -0.06603					0.51
		0.496	0.11	0.385	0.175	0.558	0.169	0.481	0.137			0.257	0.085	0.302	0.057	0.745	0.149	0.175	0.454			0.196	0.153	0.632	0.153	0.247	0.137	0.438	0.389										Y10a 3:1 vs Y10a 1:3	-0.1356	9.66	Yes	***	-0.1886 to -0.08253					0.26
		0.502	0.204	0.253	0.042	0.271	0.197	0.313	0.202			0.309	0.172	0.417	0.139	0.592	0.06	0.156	0.095			0.264	0.08	0.299	0.148	0.198	0.137	0.404	0.227										S2 1:3 vs Y10a 1:3	-0.0165	1.176	No	ns	-0.06956 to 0.03656					0.65
		0.192	0.162	0.138	0.309	0.215	0.127	0.739	0.115			0.106	0.144	0.434	0.273	0.201	0.133	0.527	0.078			0.301	0.229	0.169	0.187	0.187	0.189	0.476	0.138																				0.65
		0.219	0.097	0.388	0.121	0.234	0.201	0.23	0.095			0.078	0.068	0.317	0.078	0.716	0.095	1.035	0.121			1.005	0.163	0.228	0.107	0.336	0.127	0.325	0.156
		0.196	0.144	0.443	0.148	0.32	0.153	0.194	0.12			0.516	0.18	0.292	0.17	0.21	0.099	0.612	0.299			0.385	0.095	0.387	0.095	0.096	0.08	0.282	0.12																			Average ExI	0.226667
		0.356	0.187	0.193	0.107	0.621	0.212	0.439	0.198			0.242	0.153	0.401	0.204	0.258	0.152	0.605	0.162			0.384	0.163	0.17	0.201	0.17	0.137	0.307	0.117																			Average ExII	0.28875
		0.542	0.127	0.191	0.114	0.333	0.153	0.138	0.521			0.169	0.114	0.206	0.214	0.235	0.115	0.705	0.219			0.41	0.148	0.426	0.161	0.078	0.253	0.194	0.179																			Average ExIII	0.315
		0.964	0.095	0.582	0.107	0.283	0.085	0.386	0.137			0.154	0.102	0.248	0.11	1.116	0.333	1.063	0.363			0.589	0.201	0.371	0.162	0.313	0.246	0.137	0.162																			Total Average	0.276806
		0.357	0.095	0.272	0.115	0.325	0.153	0.289	0.162			0.057	0.054	0.409	0.087	0.363	0.488	0.768	0.178			0.665	0.134	0.258	0.085	0.293	0.243	0.418	0.189																			Total StDev	0.197315
		0.378	0.107	0.164	0.095	0.336	0.137	0.188	0.128			0.076	0.095	0.367	0.181	0.401	0.167	0.793	0.179			0.556	0.095	0.286	0.175	0.208	0.273	0.367	0.179
		0.576	0.148	0.34	0.156	0.284	0.156	0.428	0.214			0.328	0.078	1.034	0.078	0.202	0.251	0.129	0.222			0.348	0.192	0.195	0.138	0.267	0.214	0.18	0.144																				Co-expression of SNAP-Cldn2 with YFP-Cldn10a
		0.294	0.121	0.233	0.12	0.289	0.161	0.378	0.205			0.489	0.095	0.409	0.277	0.165	0.247	0.27	0.187			0.349	0.212	0.265	0.121	0.306	0.216	0.744	0.248
		0.298	0.283	0.21	0.389	0.278	0.06	0.317	0.085			0.402	0.08	0.503	0.236	0.378	0.335	0.579	0.152			0.384	0.19	0.392	0.199	0.299	0.097	0.329	0.233																				S15 Y15 PDZdel
		0.558	0.285	0.14	0.2	0.381	0.14	0.532	0.118			0.237	0.107	0.397	0.224	0.338	0.068	0.325	0.121			0.281	0.11	0.252	0.107	0.6	0.12	0.579	0.231																				0.27
		0.449	0.138	0.364	0.115	0.343	0.134	0.372	0.146			0.993	0.107	0.64	0.148	0.137	0.114	0.208	0.257			0.355	0.068	0.156	0.134	0.266	0.205	0.216	0.35																				-0.12
		0.473	0.174	0.329	0.097	0.428	0.138	0.129	0.251			0.591	0.095	0.135	0.12	0.163	0.138	0.192	0.127			0.566	0.121	0.187	0.212	0.217757	0.195	0.368	0.095																				-0.3
		0.604	0.31	0.3	0.121	0.255	0.187	0.326	0.269			0.512	0.114	0.715	0.097	0.186	0.102	0.173	0.464			0.255	0.156	0.29	0.409	0.212117	0.11	0.778	0.133																				0.26
		0.365	0.127	0.379	0.255	0.3	0.06	0.456	0.152			0.674	0.095	0.361	0.068	0.323	0.221	0.392	0.18			0.328	0.121	0.326	0.107	0.206477	0.114	0.351	0.107																				0.4
	Average	0.455025	0.165175	0.319875	0.17515	0.3165	0.142275	0.353775	0.171325			0.285175	0.12585	0.35675	0.15635	0.400225	0.203975	0.4528	0.1772			0.39785	0.15595	0.274	0.171975	0.316459	0.158425	0.3435	0.195																				0.23
	StDev	0.195088	0.0584803	0.13378	0.0898322	0.0971021	0.0494913	0.129219	0.0760288			0.194713	0.0633045	0.175341	0.073348	0.216188	0.112463	0.245608	0.0928838			0.176121	0.0613226	0.107433	0.0785368	0.180996	0.0491569	0.182692	0.0980473																				0.26
																																																	0.4
																																																	0.14
																																																	0.27
																																SNAP-Cldn2:YFP-Cldn10a 3:1																	0.64
		Experiment I										Experiment II										Experiment III											Average Cldn2	STDev Cldn2	Average Cldn10a	STDev Cldn10a													0.51
		SNAP-Cldn2:YFP-Cldn10a 1:3										SNAP-Cldn2:YFP-Cldn10a 1:3										SNAP-Cldn2:YFP-Cldn10a 1:3										Experiment I	0.269712	0.133124	0.318713	0.166659													0.21
	Images	Series002		Series004		Series005		Series007				Series001		Series002		Series003		Series004				Series001		Series002		Series003		Series005				Experiment II	0.267931	0.172297	0.297431	0.173553													0.2
		Cldn2	Cldn10a	Cldn2	Cldn10a	Cldn2	Cldn10a	Cldn2	Cldn10a			Cldn2	Cldn10a	Cldn2	Cldn10a	Cldn2	Cldn10a	Cldn2	Cldn10a			Cldn2	Cldn10a	Cldn2	Cldn10a	Cldn2	Cldn10a	Cldn2	Cldn10a			Experiment III	0.318269	0.139318	0.289931	0.158285													0.48
		0.374	0.529	0.121	0.534	0.625	0.453	0.234	0.46			0.475	0.302	0.328	0.223	0.691	1.216	0.783	0.14			0.528	0.369	0.343	0.898	0.46	0.491	0.242	0.301			Total	0.285304	0.0516311	0.302025	0.0525583													-0.12
		0.274	0.423	0.137	0.175	0.115	0.709	0.281	0.4			0.14	0.368	0.189	0.303	0.678	0.717	0.314	0.172			0.413	0.252	0.179	0.323	0.387	0.289	0.375	0.442
		0.301	0.11	0.097	0.164	0.117	0.666	0.24	0.48			0.311	0.612	0.157	0.117	0.481	0.312	0.239	0.195			0.529	0.288	0.235	0.27	0.41	0.342	0.269	0.2																			Average ExI	0.102
		0.356	0.127	0.271	0.358	0.164	0.255	0.555	0.491			0.363	0.229	0.202	0.27	0.368	0.154	0.293	0.261			0.332	0.363	0.204	0.22	0.211	0.12	0.353	0.095																			Average ExII	0.26
		0.139	0.2	0.283	0.156	0.233	0.161	0.167	0.52			0.311	0.255	0.227	0.591	0.181	0.825	0.201	0.213			0.372	0.121	0.477	0.277	0.33	0.8	0.261	0.153																			Average ExIII	0.32
		0.172	0.492	0.228	0.228	0.534	0.633	0.194	0.668			0.187	0.351	0.181	0.232	1.001	0.189	0.175	0.152			0.382	0.148	0.19	0.127	0.167	0.328	0.267	0.384																			Total Average	0.227333
		0.215	0.316	0.204	0.095	0.102	0.237	0.717	0.579			0.269	0.338	0.288	0.218	0.202	0.328	0.503	0.21			0.333	0.121	0.156	0.137	0.574	0.43	0.271	0.323																			Total StDev	0.245892
		0.097	0.407	0.209	0.231	0.281	0.323	0.452	0.327			0.128	0.535	0.716	0.146	0.481	0.33	0.149	0.152			0.455	0.293	0.221	0.308	0.371	0.234	0.213	0.262
		0.221	0.461	0.232	0.229	0.328	0.271	0.2	0.371			0.102	0.485	0.361	0.446	0.341	0.346	0.085	0.43			0.64	0.272	0.391	0.078	0.606	0.433	0.217	0.425
		0.328	0.3	0.293	0.213	0.162	0.113	0.193	0.479			0.335	0.36	0.21	0.29	0.701	0.451	0.222	0.138			0.603	0.202	0.459	0.189	0.305	0.482	0.183	0.3
		0.042	0.173	0.122	0.439	0.195	0.102	0.337	0.164			0.255	0.189	0.117	0.605	0.121	0.17	0.115	0.226			0.323	0.279	0.369	0.19	0.365	0.468	0.247	0.268
		0.189	0.35	0.297	0.178	0.34	0.379	0.068	0.216			0.437	0.57	0.17	0.344	0.156	0.217	0.196	0.701			0.266	0.19	0.137	0.315	0.439	0.468	0.179	0.22
		0.137	0.285	0.391	0.132	0.235	0.696	0.107	0.612			0.623	0.214	0.372	0.165	0.115	0.11	0.205	0.457			0.53	0.115	0.346	0.367	0.356	0.364	0.303	0.085
		0.189	0.31	0.235	0.175	0.173	0.477	0.255	0.153			0.282	0.307	0.233	0.202	0.507	0.099	0.235	0.179			0.265	0.195	0.343	0.315	0.312	0.295	0.375	0.544
		0.447	0.19	0.186	0.085	0.249	0.598	0.292	0.476			0.134	0.326	0.173	0.146	0.5	0.294	0.142	0.525			0.168	0.363	0.325	0.508	0.574	0.426	0.329	0.38
		0.411	0.115	0.134	0.175	0.351	0.288	0.339	0.627			0.18	0.698	0.068	0.137	0.608	0.419	0.264	0.533			0.418	0.57	0.182	0.209	0.144	0.379	0.403	0.433
		0.275	0.11	0.137	0.18	0.424	0.25	0.199	0.21			0.138	0.267	0.114	0.102	0.27	0.237	0.214	0.165			0.534	0.546	0.277	0.306	0.363	0.486	0.172	0.17
		0.298	0.335	0.118	0.17	0.829	0.239	0.222	0.249			0.332	0.363	0.19	0.155	0.076	0.257	0.21	0.302			0.418	0.237	0.406	0.229	0.448	0.35	0.175	0.097
		0.315	0.426	0.179	0.179	0.346	0.212	0.127	0.567			0.375	0.175	0.085	0.265	0.117	0.395	0.057	0.393			0.271	0.127	0.35	0.55	0.656	0.201	0.217	0.278
		0.233	0.194	0.408	0.259	0.444	0.139	0.121	0.353			0.313	0.18	0.08	0.085	0.115	0.233	0.213	0.361			0.283	0.153	0.347	0.703	0.221	0.314	0.277	0.163
		0.325	0.317	0.231	0.428	0.384	0.169	0.133	0.184			0.152	0.159	0.054	0.122	0.249	0.175	0.335	0.115			0.376	0.156	0.34	0.331	0.43	0.301	0.303	0.068
		0.085	0.17	0.323	0.444	0.613	0.268	0.187	0.271			0.199	0.485	0.167	0.06	0.253	0.272	0.465	0.205			0.271	0.201	0.246	0.391	0.821	0.192	0.279	0.163
		0.243	0.359	0.133	0.533	0.178	0.715	0.227	0.383			0.133	0.319	0.172	0.06	0.25	0.304	0.183	0.307			0.218	0.085	0.191	0.333	0.361	0.17	0.224	0.273
		0.504	0.335	0.236	0.17	0.309	0.259	0.173	0.421			0.501	0.29	0.245	0.095	0.227	0.544	0.175	0.234			0.266	0.153	0.258	0.36	0.426	0.635	0.156	0.255
		0.463	0.234	0.154	0.169	0.5	0.216	0.328	0.243			0.148	0.198	0.068	0.324	0.118	0.436	0.095	0.307			0.135	0.127	0.225	0.343	0.326	0.242	0.148	0.601
		0.169	0.293	0.132	0.473	0.302	0.468	0.148	0.725			0.194	0.254	0.138	0.169	0.794	0.297	0.149	0.519			0.18	0.222	0.323	0.115	0.437	0.29	0.21	0.153
		0.312	0.384	0.395	0.286	0.258	0.536	0.291	0.532			0.227	0.224	0.614	0.679	0.146	0.325	0.153	0.383			0.242	0.162	0.23	0.115	0.227	0.349	0.165	0.297
		0.189	0.134	0.459	0.514	0.306	0.076	0.43	0.237			0.189	0.113	0.332	0.137	0.4	0.344	0.239	0.216			0.24	0.144	0.512	0.208	0.77	0.438	0.388	0.11
		0.179	0.195	0.285	0.323	0.169	0.138	0.588	0.216			0.358	0.235	0.191	0.294	0.123	0.233	0.195	0.356			0.342	0.187	0.55	0.107	0.313	0.496	0.17	0.11
		0.192	0.128	0.205	0.227	0.189	0.25	0.305	0.24			0.123	0.596	0.191	0.061	0.229	0.252	0.266	0.525			0.484	0.229	0.276	0.137	0.334	0.179	0.17	0.114
		0.156	0.248	0.179	0.144	0.243	0.362	0.322	0.116			0.268	0.194	0.345	0.189	0.164	0.233	0.153	0.34			0.216	0.095	0.127	0.753	0.359	0.505	0.24	0.225
		0.28	0.283	0.122	0.196	0.379	0.12	0.472	0.156			0.137	0.198	0.127	0.128	0.128	0.356	0.179	0.173			0.313	0.085	0.142	0.198	0.229	0.466	0.228	0.257
		0.298	0.174	0.283	0.288	0.651	0.175	0.197	0.245			0.276	0.256	0.498	0.198	0.307	0.635	0.192	0.187			0.771	0.137	0.204	0.556	0.476	0.19	0.334	0.512
		0.222	0.137	0.255	0.138	0.203	0.346	0.212	0.492			0.664	0.467	0.257	0.163	0.095	0.412	0.257	0.313			0.177	0.159	0.308	0.39	0.214	0.213	0.271	0.383
		0.187	0.198	0.195	0.55	0.273	0.349	0.187	0.539			0.5	0.67	0.095	0.102	0.229	0.481	0.235	0.596			0.304	0.148	0.237	0.258	0.678	0.19	0.276	0.111
		0.17	0.264	0.213	0.288	0.431	0.212	0.452	0.282			0.397	0.127	0.129	0.137	0.08	0.328	0.19	0.544			0.208	0.19	0.331	0.362	0.383	0.208	0.142	0.104
		0.189	0.444	0.212	0.23	0.496	0.201	0.253	0.352			0.315	0.08	0.437	0.309	0.57	0.407	0.198	0.222			0.237	0.137	0.116	0.299	0.355	0.322	0.155	0.102
		0.265	0.35	0.238	0.216	0.382	0.697	0.276	0.259			0.358	0.264	0.588	0.277	0.57	0.095	0.248	0.087			0.272	0.282	0.187	0.576	0.395	0.29	0.603	0.107
		0.298	0.12	0.174	0.275	0.121	0.407	0.152	0.271			0.054	0.195	0.368	0.189	0.212	0.26	0.284	0.227			0.163	0.377	0.11	0.5	0.485	0.216	0.275	0.137
		0.248	0.397	0.475	0.549	0.304	0.934	0.415	0.516			0.078	0.153	0.097	0.438	0.095	0.202	0.379	0.164			0.235	0.353	0.172	0.669	0.23	0.439	0.175	0.4
	Average	0.249675	0.275425	0.229525	0.2699	0.32345	0.352475	0.2762	0.37705			0.274025	0.315025	0.23935	0.229325	0.323725	0.34725	0.234625	0.298125			0.342825	0.220825	0.27555	0.338	0.3987	0.350775	0.256	0.250125
	StDev	0.102552	0.118468	0.0955518	0.137268	0.165885	0.212217	0.141469	0.162169			0.145725	0.15886	0.157281	0.148952	0.232246	0.210488	0.126136	0.153135			0.145478	0.114337	0.111142	0.191395	0.15556	0.141041	0.0911772	0.140914
		Figure 5a - Pearson analysis for the images taken for the strand length measurements																															Table Analyzed	Pearson of SNAP-Cldn2 and YFP-Cldn10a
																																	Column A	2 3:1 10a
		Co-expression of Cldn2 with Cldn10a in two different plasmid ratios (3:1, 1:3)																															vs	vs
																																	Column B	2 1:3 10a
		Experiment I					Experiment II					Experiment III						Experiment I					Experiment II					Experiment III
		SNAP-Cldn2:YFP-Cldn10a 1:3					SNAP-Cldn2:YFP-Cldn10a 1:3					SNAP-Cldn2:YFP-Cldn10a 1:3						SNAP-Cldn2:YFP-Cldn10a 3:1					SNAP-Cldn2:YFP-Cldn10a 3:1					SNAP-Cldn2:YFP-Cldn10a 3:1					Mann Whitney test
		Series001	Series002	Series003	Series004		Series001	Series002	Series003	Series004		Series001	Series002	Series003	Series004			Series002	Series004	Series005	Series007		Series001	Series002	Series003	Series004		Series001	Series002	Series003	Series005		P value	0.8623
		-0.15	-0.47	-0.01	-0.26		-0.31	-0.56	-0.05	-0.18		-0.42	-0.4	-0.39	-0.05			-0.42	-0.15	-0.14	-0.4		-0.25	-0.39	-0.28	-0.39		-0.34	-0.38	-0.17	-0.36		Exact or approximate P value?	Gaussian Approximation
																																	P value summary	ns
																		SNAP-Cldn2:YFP-Cldn10a 3:1															Are medians signif. different? (P < 0.05)	No
		SNAP-Cldn2:YFP-Cldn10a 1:3															Average	-0.305833															One- or two-tailed P value?	Two-tailed
	Average	-0.270833															StDev	0.104312															Sum of ranks in column A,B	153.5 , 146.5
	StDev	0.182531																															Mann-Whitney U	68.5
[truncated: 11 more columns]

## Sheet: Figure 6
														Table Analyzed	PNa/PCl_Cldn2_Cldn10a				Table Analyzed	PNa/PCl_Cldn2_Cldn10a
		Figure 6d - Absolute ion permeability for sodium and chloride (PNa/PCl)
														Kruskal-Wallis test					Kruskal-Wallis test
		Stably claudin expressing MDCKII QKO and MDCKII WT cells												P value	< 0.0001				P value	< 0.0001
		MDCKII - Na	MDCKII - Cl	QKO - Na	QKO - Cl	F2 - Na	F2 - Cl	F10a - Na	F10a - Cl	F2F10a - Na	F2F10a - Cl			Exact or approximate P value?	Gaussian Approximation				Exact or approximate P value?	Gaussian Approximation
		42.0269	5.53764	65.6118	74.858	61.0733	29.434	15.453	72.197	61.0377	21.9901			P value summary	****				P value summary	****
		42.3408	3.09367	54.0537	62.646	57.4113	26.474	11.099	48.473	58.7029	20.0154			Do the medians vary signif. (P < 0.05)	Yes				Do the medians vary signif. (P < 0.05)	Yes
		44.391	4.62227	56.4169	63.986	61.2215	26.206	15.071	76.001	58.4992	19.4137			Number of groups	5				Number of groups	5
		49.1114	5.44152	71.5401	78.421	73.0894	13.273	22.798	80.505	25.8071	49.8026			Kruskal-Wallis statistic	31.56				Kruskal-Wallis statistic	46.46
		46.1686	3.49349	68.8157	77.55	54.7648	13.852	31.494	64.87	26.8677	47.5902
		42.447	3.95822	73.5042	77.399	63.8261	10.825	31.226	64.667	63.2322	26.4442			Dunn's Multiple Comparison Test	Difference in rank sum	Significant? P < 0.05?	Summary		Dunn's Multiple Comparison Test	Difference in rank sum	Significant? P < 0.05?	Summary
		47.2416	4.45743	60.8361	64.835	48.0355	10.162	31.949	65.028	85.776	95.4157			MDCKII - Na vs QKO - Na	-16.62	No	ns		MDCKII - Cl vs QKO - Cl	-37.92	Yes	***
		45.4791	3.02409	67.2199	72.795	47.1071	6.7788	29.083	57.695	67.0164	29.7155			MDCKII - Na vs F2 - Na	-9.984	No	ns		MDCKII - Cl vs F2 - Cl	-12.36	No	ns
		45.4666	6.03979	54.9504	58.153	49.1904	10.93	28.154	58.555					MDCKII - Na vs F10a - Na	18.66	No	ns		MDCKII - Cl vs F10a - Cl	-33.99	Yes	***
		56.5869	6.80258	53.7226	57.067			20.27	61.298					MDCKII - Na vs F2F10a - Na	-9.679	No	ns		MDCKII - Cl vs F2F10a - Cl	-21.98	Yes	*
		65.3478	5.13049	72.3029	78.673			22.458	62.14					QKO - Na vs F2 - Na	6.632	No	ns		QKO - Cl vs F2 - Cl	25.56	Yes	**
		57.8289	5.56465	87.9766	94.767									QKO - Na vs F10a - Na	35.28	Yes	***		QKO - Cl vs F10a - Cl	3.926	No	ns
		61.1249	8.40943	71.8002	83.457									QKO - Na vs F2F10a - Na	6.938	No	ns		QKO - Cl vs F2F10a - Cl	15.94	No	ns
		57.0681	6.10988	55.2699	64.666									F2 - Na vs F10a - Na	28.65	Yes	**		F2 - Cl vs F10a - Cl	-21.64	Yes	*
				59.1643	65.764									F2 - Na vs F2F10a - Na	0.3056	No	ns		F2 - Cl vs F2F10a - Cl	-9.625	No	ns
				53.5443	56.15									F10a - Na vs F2F10a - Na	-28.34	Yes	**		F10a - Cl vs F2F10a - Cl	12.01	No	ns
	Average	50.1879	5.12037	64.1706	70.6992	57.3022	16.4372	23.5505	64.6754	55.8674	38.7984
	StDev	7.78693	1.49702	9.83333	10.7664	8.53992	8.48725	7.41202	8.95612	20.2109	25.7741
														Table Analyzed	PNa/PCl_Cldn3_Cldn15				Table Analyzed	PNa/PCl_Cldn3_Cldn15
														Kruskal-Wallis test					Kruskal-Wallis test
														P value	< 0.0001				P value	< 0.0001
		MDCKII - Na	MDCKII - Cl	QKO - Na	QKO - Cl	F3 - Na	F3 - Cl	F15 - Na	F15 - Cl	F3F15 - Na	F3F15 - Cl			Exact or approximate P value?	Gaussian Approximation				Exact or approximate P value?	Gaussian Approximation
		42.0269	5.53764	65.6118	74.858	2.10769	2.0882	32.091	12.496	44.5929	2.04531			P value summary	****				P value summary	****
		42.3408	3.09367	54.0537	62.646	2.80081	2.5795	38.984	8.7012	40.7139	2.5643			Do the medians vary signif. (P < 0.05)	Yes				Do the medians vary signif. (P < 0.05)	Yes
		44.391	4.62227	56.4169	63.986	2.11561	2.0423	57.538	25.873	57.4988	4.61226			Number of groups	5				Number of groups	5
		49.1114	5.44152	71.5401	78.421	3.16214	3.09	100.89	33.27	46.7206	3.68794			Kruskal-Wallis statistic	35.11				Kruskal-Wallis statistic	52.04
		46.1686	3.49349	68.8157	77.55	2.72314	2.5019	54.35	23.254	52.344	6.30301
		42.447	3.95822	73.5042	77.399	2.89634	2.7561	90.275	21.329	44.893	2.3855			Dunn's Multiple Comparison Test	Difference in rank sum	Significant? P < 0.05?	Summary		Dunn's Multiple Comparison Test	Difference in rank sum	Significant? P < 0.05?	Summary
		47.2416	4.45743	60.8361	64.835	3.31279	3.1061	81.7	31.248	45.2767	4.70829			MDCKII - Na vs QKO - Na	-15.91	No	ns		MDCKII - Cl vs QKO - Cl	-29.79	Yes	***
		45.4791	3.02409	67.2199	72.795	4.3562	4.4225	56.5	23.161	47.0834	5.06832			MDCKII - Na vs F3 - Na	23.21	Yes	*		MDCKII - Cl vs F3 - Cl	13.71	No	ns
		45.4666	6.03979	54.9504	58.153	3.09613	2.9476	78.492	13.907	38.7604	2.22616			MDCKII - Na vs F15 - Na	-12.2	No	ns		MDCKII - Cl vs F15 - Cl	-15.79	No	ns
		56.5869	6.80258	53.7226	57.067			54.287	21.843					MDCKII - Na vs F3F15 - Na	6.103	No	ns		MDCKII - Cl vs F3F15 - Cl	8.381	No	ns
		65.3478	5.13049	72.3029	78.673			65.205	22.55					QKO - Na vs F3 - Na	39.13	Yes	***		QKO - Cl vs F3 - Cl	43.5	Yes	***
		57.8289	5.56465	87.9766	94.767			57.264	13.022					QKO - Na vs F15 - Na	3.708	No	ns		QKO - Cl vs F15 - Cl	14	No	ns
		61.1249	8.40943	71.8002	83.457									QKO - Na vs F3F15 - Na	22.01	Yes	*		QKO - Cl vs F3F15 - Cl	38.17	Yes	***
		57.0681	6.10988	55.2699	64.666									F3 - Na vs F15 - Na	-35.42	Yes	***		F3 - Cl vs F15 - Cl	-29.5	Yes	**
				59.1643	65.764									F3 - Na vs F3F15 - Na	-17.11	No	ns		F3 - Cl vs F3F15 - Cl	-5.333	No	ns
				53.5443	56.15									F15 - Na vs F3F15 - Na	18.31	No	ns		F15 - Cl vs F3F15 - Cl	24.17	Yes	*
	Average	50.1879	5.12037	64.1706	70.6992	2.95232	2.83713	63.9647	20.8879	46.4315	3.73345
	StDev	7.78693	1.49702	9.83333	10.7664	0.676167	0.710621	20.3399	7.56595	5.66312	1.51718

## Sheet: Supplementary Figure 1
		Supplementary Figure 1

## Sheet: Supplementary Figure 3
		Supplementary Figure 3a - Claudin screen Haralick Features heatmap (all claudins)																Supplementary Figure 3d - SNAP-huCldn11 in COS-7 with BG-JF646 fixed
			SumSquaresVariance_1	SumAverage_1	SumVariance_1	SumSquaresVariance_3	SumAverage_3	SumVariance_3	SumSquaresVariance_5	SumAverage_5	SumVariance_5	SumSquaresVariance_10	SumAverage_10	SumVariance_10
		1	6.56317	11.4864	25.3819	6.53727	11.4942	22.285	6.51752	11.5046	19.7706	6.47171	11.5363	16.9867				Image	Series001		in nm
		10a	1.34179	3.01901	5.07479	1.34172	3.0278	4.49502	1.3421	3.0364	4.10238	1.34125	3.05864	3.63182				1	0.02464	0.057904	57.904
		10b	2.07004	7.39325	7.82993	2.06419	7.39889	6.83379	2.05614	7.40403	6.12681	2.03709	7.41331	5.21536				2	0.02986	0.070171	70.171
		11	6.31885	13.3402	24.6126	6.25406	13.3621	22.5127	6.20183	13.3824	20.6573	6.1102	13.4268	17.3836				3	0.02549	0.0599015	59.9015
		12	3.84549	7.52536	14.9699	3.82611	7.54287	14.1255	3.8083	7.56049	13.4922	3.7792	7.60082	12.2362				4	0.03014	0.070829	70.829
		13	26.7133	14.6126	105.889	26.5865	14.6138	101.701	26.4664	14.6149	97.3446	26.0651	14.6084	88.3632				5	0.02839	0.0667165	66.7165
		14	6.18399	10.8044	24.0364	6.14739	10.8153	21.7668	6.11294	10.8286	19.9621	6.03527	10.8673	17.5493				6	0.03558	0.083613	83.613
		15	3.38766	7.3507	12.9968	3.37602	7.34969	11.2625	3.35821	7.3479	9.79249	3.29775	7.34229	7.98574				7	0.02992	0.070312	70.312
		16	1.8963	2.30671	7.3013	1.89529	2.30981	6.64612	1.89394	2.3123	6.08901	1.90289	2.32141	5.24746				8	0.02866	0.067351	67.351
		17	5.10025	20.1085	19.5631	5.06949	20.1189	17.3529	5.03956	20.1261	15.9036	4.96034	20.143	13.816				9	0.02504	0.058844	58.844
		18-1	5.35287	14.2243	20.6373	5.33853	14.2287	18.3655	5.32359	14.2337	16.6617	5.25354	14.2366	14.2639				10	0.03253	0.0764455	76.4455
		18-2	2.56306	12.0458	9.66582	2.53532	12.0437	8.23288	2.50932	12.0392	7.33536	2.45338	12.0225	6.22452				11	0.01929	0.0453315	45.3315
		19a	2.17092	4.65655	8.25217	2.16189	4.65706	7.1272	2.15459	4.65708	6.26686	2.14037	4.65961	5.25455				12	0.02228	0.052358	52.358
		19b	3.40403	5.32506	13.1108	3.37371	5.31779	11.5408	3.34653	5.31228	10.2307	3.28931	5.30243	8.42529				13	0.02015	0.0473525	47.3525
		2	4.92271	7.18171	19.1363	4.90208	7.19988	17.3858	4.88754	7.2175	15.8466	4.84184	7.25952	13.4042				14	0.02863	0.0672805	67.2805
		20	1.89302	2.99579	7.25931	1.88462	2.99749	6.53978	1.87652	2.99839	5.94714	1.86836	3.00185	5.11575				15	0.0271	0.063685	63.685
		22	3.22836	7.78448	12.4782	3.21703	7.80975	11.5487	3.2034	7.83423	10.8876	3.17229	7.89244	9.8451				16	0.03433	0.0806755	80.6755
		23	0.383773	2.12933	1.3256	0.384087	2.13381	1.15529	0.384277	2.13815	1.09978	0.385182	2.14842	1.01337				17	0.0264	0.06204	62.04
		24	1.68716	7.15299	6.37205	1.67643	7.15448	5.73919	1.66724	7.15695	5.39797	1.64479	7.16399	4.8782				18	0.02022	0.047517	47.517
		25	6.58087	6.29265	25.8514	6.56242	6.2968	24.4812	6.54892	6.30257	23.2751	6.54694	6.32173	21.3417				19	0.02464	0.057904	57.904
		26	5.66015	6.02955	22.23	5.50324	6.01241	20.668	5.35877	5.99613	19.3001	5.11284	5.96463	16.894				20	0.02258	0.053063	53.063
		27	4.81861	6.80667	18.771	4.82547	6.81746	17.3733	4.81579	6.82469	15.9789	4.75598	6.83411	13.4056						Average	62.9647	62.9647
		3	1.47008	8.02066	5.4304	1.45012	8.01127	4.49952	1.43336	8.00253	3.96047	1.41175	7.98433	3.39351						StDev	10.8197	10.8197
		4	1.95041	9.5272	7.33963	1.93624	9.54062	6.46104	1.92323	9.55274	5.99364	1.89439	9.58045	5.40297
		5	3.45483	7.42079	13.3038	3.4432	7.42306	11.9172	3.43311	7.4258	10.8524	3.39967	7.43854	9.50629
		6	7.73009	16.1061	30.0964	7.61909	16.1247	27.1721	7.51656	16.1429	24.6883	7.34273	16.1891	20.9068
		7	1.13868	2.29338	4.29536	1.13787	2.29907	3.73491	1.13726	2.30538	3.31525	1.13337	2.32327	2.80998
		8	1.86567	9.48195	7.00164	1.86472	9.4854	6.13644	1.86588	9.48992	5.62839	1.87383	9.50658	4.9416
		9	5.26068	10.84	20.4108	5.2297	10.8529	18.5697	5.20234	10.8676	17.1631	5.14014	10.9062	15.0268

## Sheet: Supplementary Figure 4
		Supplementary Figure 4a - TJ meshwork analysis PCA plot																																	Supplementary Figure 4b - TJ-like meshwork analysis - average size of the mesh in µm2
		Processed Data from clustvis																																	Dataset I
			CLdn1	CLdn10a	CLdn10b	CLdn14	CLdn15	CLdn19a	CLdn19b	CLdn2	CLdn3	CLdn5	CLdn6	CLdn7	CLdn11	CLdn20	CLdn9																		Cldn1	Cldn10a	Cldn10b	Cldn14	Cldn15	Cldn19a	Cldn19b	Cldn2	Cldn3	Cldn5	Cldn6	Cldn7
		area_seg	0.188976	-1.15748	1.11549	1.15546	0.24912	-0.878488	-0.95363	0.111331	0.849586	0.683514	0.980304	-2.12965	0.431029	-1.10059	0.45503																		0.100296	0.0324215	0.0701376	0.0352982	0.0377292	0.0443789	0.12434	0.0438854	0.0388466	0.0435376	0.0386315	0.0787434
		roiMesh_Count	-0.232046	-0.835538	1.31797	1.93781	0.268815	-1.03546	-0.96406	0.0229909	0.963762	0.348349	0.815994	-1.45486	0.0206507	-1.34838	0.174007																		0.0555501	0.0446036	0.0203713	0.0203017	0.0619421	0.0897034	0.0891718	0.083293	0.0311114	0.0308728	0.0241892	0.0781792
		roiMesh_avgSize	-0.0446325	0.37109	-0.852922	-1.17993	-0.282397	2.20434	1.30076	-0.625675	-0.918532	-0.500328	-0.76394	1.07015	-0.158244	1.13831	-0.758048																		0.0446257	0.0572676	0.0565651	0.0697192	0.0381229	0.100068	0.113139	0.0459395	0.0347868	0.0464004	0.0208744	0.0240447
		roiMesh_stdDev	-0.333798	0.304582	-0.898111	-0.9642	-0.367766	2.25463	1.33306	-0.806249	-1.01128	-0.44473	-0.502593	0.600155	0.786237	1.01528	-0.965213																		0.0589584	0.0440543	0.0230036	0.0292577	0.0394656	0.120119	0.0749355	0.0341931		0.0472749		0.0810259
		roiMesh_branches	-0.272764	-0.957763	1.23113	1.49094	0.233501	-0.963729	-1.13064	0.0321251	1.107	0.406052	1.00413	-1.69076	0.350813	-1.2181	0.378067																		0.0338787	0.0457045	0.0214207	0.0281884	0.0586494	0.0786755	0.142997	0.0381119		0.0399796		0.131025
		roiMesh_junctions	-0.26212	-0.958783	1.22808	1.57845	0.246567	-0.955113	-1.09886	0.0141367	1.088	0.359743	0.98904	-1.66393	0.328848	-1.24195	0.347896																		0.0614772	0.0539149		0.0229448	0.0724309	0.12573	0.0425752	0.0233951				0.100865
		roiMesh_averageBranchLength	0.247473	0.824467	-0.857133	-1.06306	-0.20695	0.924952	1.19969	-0.540079	-0.930265	-0.547861	-0.8844	2.23723	-0.738916	0.945235	-0.610383																		0.0293984	0.0955782		0.0166946	0.054581	0.096923	0.0508139	0.04084				0.0613302
		roiMesh_triple	-0.214777	-1.0069	1.13334	1.58345	0.29288	-0.886894	-1.11399	-0.0131499	1.0839	0.316083	0.994187	-1.72438	0.428329	-1.22165	0.34957																		0.0611809	0.1619		0.0352245	0.0412731	0.0773675	0.0706521	0.0398236
		roiMesh_quadruple	-0.448041	-0.722238	1.5876	1.48272	0.0511582	-1.23031	-0.984338	0.107176	1.11649	0.570519	0.927423	-1.33851	-0.148306	-1.30558	0.334226																		0.0347011	0.0478893		0.0468007	0.022993		0.109451	0.0932882
		roiMesh_maxBranchLength	-0.178931	0.740785	-0.759357	-0.830688	-0.0833364	0.612997	1.60865	-0.726634	-0.941719	-0.726242	-0.615967	2.48808	-0.574237	0.405634	-0.419032																		0.0813579			0.0326226	0.0307581		0.0762618
		SumSquaresVariance_1	0.546	-0.958479	-0.698301	0.0624331	-0.480867	-0.533363	-0.263127	-0.277963	-0.905854	-0.199531	1.22127	-1.17095	2.21943	-0.26645	1.70575																		0.0795974				0.0584478
		SumAverage_1	0.415947	-1.09641	-0.136929	0.207375	-0.33872	-0.694411	-0.871017	-0.476336	0.0248101	-0.081299	1.67177	-1.42071	1.813	-0.601718	1.58465																		0.0370931				0.0807437
		SumVariance_1	0.538469	-0.951435	-0.707059	0.0597481	-0.483958	-0.535728	-0.258173	-0.274208	-0.915172	-0.200361	1.21473	-1.1568	2.23014	-0.264156	1.70397																		0.0455767				0.0578252
		SumSquaresVariance_3	0.549352	-0.956942	-0.695883	0.0630857	-0.478446	-0.530563	-0.263985	-0.28267	-0.905562	-0.198074	1.22091	-1.16911	2.21168	-0.280561	1.71676																						0.029366
		SumAverage_3	0.414616	-1.09487	-0.136934	0.207975	-0.33935	-0.69444	-0.87166	-0.474286	0.0230984	-0.0817571	1.67085	-1.41885	1.81377	-0.604846	1.58668
		SumVariance_3	0.483866	-0.930121	-0.711746	0.052393	-0.495966	-0.546617	-0.264538	-0.26376	-0.914207	-0.193581	1.19333	-1.12253	2.26534	-0.268264	1.7164
		SumSquaresVariance_5	0.551161	-0.954794	-0.693395	0.0661499	-0.475533	-0.52797	-0.264176	-0.289364	-0.904498	-0.196302	1.22178	-1.16709	2.20534	-0.29695	1.72564
		SumAverage_5	0.413122	-1.09329	-0.136924	0.208367	-0.339752	-0.69443	-0.872369	-0.472406	0.0216693	-0.0820591	1.6704	-1.41688	1.81437	-0.608262	1.58843																	All values
		SumVariance_5	0.430774	-0.911332	-0.707762	0.0586171	-0.506507	-0.558406	-0.273581	-0.260258	-0.89843	-0.186117	1.17897	-1.10011	2.27898	-0.290763	1.74593																		Cldn1	Cldn10a	Cldn10b	Cldn14	Cldn15	Cldn19a	Cldn19b	Cldn2	Cldn3	Cldn5	Cldn6	Cldn7	Cldn11	Cldn20	Cldn9
		SumSquaresVariance_10	0.543297	-0.950245	-0.688965	0.0782721	-0.469491	-0.525875	-0.265382	-0.311729	-0.900043	-0.191881	1.23053	-1.16132	2.19958	-0.320489	1.73374																		0.0714326	0.0992091	0.0241674	0.0379808	0.0783623	0.0642607	0.0921602	0.0655715	0.0899574	0.0530503	0.0498515	0.06455	0.0624781	0.120437	0.036029
		SumAverage_10	0.409467	-1.09007	-0.137984	0.208478	-0.340543	-0.694801	-0.874153	-0.468016	0.0183453	-0.0822622	1.67118	-1.41243	1.81419	-0.614029	1.59263																		0.0828727	0.048022	0.0603817	0.0321467	0.0404346	0.0923459	0.0547722	0.0484474	0.0306632	0.0693657	0.041381	0.109624	0.0557802	0.0487179	0.052997
		SumVariance_10	0.407524	-0.897095	-0.70589	0.114507	-0.510038	-0.578521	-0.277156	-0.287751	-0.879112	-0.165631	1.17832	-1.08916	2.22676	-0.354502	1.81775																		0.0562682	0.0525813	0.0421934	0.0289834	0.0482844	0.0835636	0.0652995	0.0433434	0.0289152	0.0837347	0.0472922	0.0706951	0.0561349	0.0816717	0.0630194
		roiMesh_avgSizeCalib	-0.0446325	0.37109	-0.852922	-1.17993	-0.282397	2.20434	1.30076	-0.625675	-0.918532	-0.500328	-0.76394	1.07015	-0.158244	1.13831	-0.758048																		0.0372484	0.0903265	0.0446794	0.0272045	0.0902948	0.101055	0.111482	0.00759071	0.0301169	0.0274397	0.0523348	0.113905	0.0333376		0.0262728
																																			0.0842792	0.0726029	0.0336412	0.0647765	0.0770224	0.0558564	0.12434	0.0438854	0.0388466	0.0520166	0.0834926	0.0722308	0.076772		0.0403162
																																			0.0666069	0.0324215	0.0560522	0.0311585	0.0596977	0.0639009	0.0891718	0.083293	0.0311114	0.0435376	0.0366807	0.0787434	0.0545909		0.0480202
		Filtered meshwork forming claudins																																	0.0657591	0.0446036	0.0513771	0.0385175	0.0377292	0.394334	0.113139	0.0459395	0.0347868	0.0308728	0.0386315	0.0781792			0.0412178
		Claudine	Class	Type	area_seg	roiMesh_Count	roiMesh_avgSize	roiMesh_stdDev	roiMesh_branches	roiMesh_junctions	roiMesh_averageBranchLength	roiMesh_triple	roiMesh_quadruple	roiMesh_maxBranchLength	SumSquaresVariance_1	SumAverage_1	SumVariance_1	SumSquaresVariance_3	SumAverage_3	SumVariance_3	SumSquaresVariance_5	SumAverage_5	SumVariance_5	SumSquaresVariance_10	SumAverage_10	SumVariance_10	roiMesh_avgSizeCalib								0.0485248	0.0572676	0.0701376	0.0352982	0.0619421	0.0443789	0.0749355	0.0341931		0.0464004	0.0241892	0.0240447
		CLdn1	C	Barrier	41.6977	81.1429	164.86	216.956	446	257.762	10.4379	230.286	25.8571	43.6771	3.67882	7.73385	14.162	3.66279	7.73425	12.3563	3.64497	7.73373	10.8721	3.59272	7.73136	9.09516	0.0588897								0.100296	0.0440543	0.0203713	0.0203017	0.0381229	0.0897034	0.142997	0.0381119		0.0472749	0.0208744	0.0810259
		CLdn10a	B	Anion	31.0188	58	189.18	284.058	325.714	186.357	11.2785	163.714	21	53.0762	0.95051	2.09738	3.57789	0.947572	2.10225	3.1091	0.945554	2.107	2.80233	0.940908	2.11681	2.44485	0.0675769								0.0555501	0.0457045	0.0565651	0.0697192	0.0394656	0.100068	0.0425752	0.0233951		0.0399796		0.131025
		CLdn10b	A	Cation	49.046	140.583	117.576	157.639	710.083	410.5	8.82877	343.583	61.9167	37.7454	1.42233	5.67332	5.31392	1.41815	5.67637	4.53723	1.41411	5.6792	4.02635	1.40482	5.6816	3.41952	0.0419992								0.0446257	0.0539149	0.0230036	0.0292577	0.0586494	0.120119	0.0508139	0.04084				0.100865
		CLdn14	A	Barrier	49.3631	164.353	98.446	150.692	755.706	446.412	8.52878	381.412	60.0588	37.0164	2.80189	6.95652	10.7612	2.78626	6.96325	9.53457	2.77559	6.96893	8.63444	2.76706	6.97882	7.60151	0.0351659								0.0589584	0.0955782	0.0214207	0.0281884	0.0724309	0.0786755	0.0706521	0.0398236				0.0613302
		CLdn15	A	Cation-Water	42.1748	100.35	150.951	213.385	534.9	309.9	9.77595	272.95	34.7	44.654	1.81664	4.92125	6.89881	1.8101	4.92114	5.9484	1.80463	4.9216	5.23646	1.7945	4.92318	4.41788	0.0539212								0.0338787	0.1619		0.0229448	0.054581	0.12573	0.109451	0.0932882
		CLdn19a	B	Combination	33.2315	50.3333	296.424	489.034	324.667	186.733	11.4249	173.8	12	51.7702	1.72144	3.59561	6.53104	1.71616	3.59627	5.61715	1.71063	3.59681	4.9244	1.69438	3.59677	4.06879	0.105885								0.0614772	0.0478893		0.0166946	0.0412731	0.096923	0.0762618
		CLdn19b	B	Combination	32.6355	53.0714	243.565	392.165	295.357	172	11.8251	154.714	16.3571	61.9453	2.2115	2.93741	8.50276	2.19669	2.93505	7.4619	2.18348	2.93217	6.637	2.1569	2.92525	5.605	0.0870037								0.0293984			0.0352245	0.022993	0.0773675
		CLdn2	A	Cation-Water	41.0819	90.9231	130.87	167.295	499.538	286.077	9.29065	247.231	35.6923	38.0798	2.1846	4.40837	8.38885	2.163	4.41768	7.46699	2.13833	4.42611	6.71711	2.07461	4.4459	5.55099	0.0467479								0.0611809			0.0468007	0.0307581
		CLdn3	A	Barrier	46.9371	127	113.738	145.744	688.286	396.143	8.72223	339.429	53.5714	35.8817	1.04594	6.27611	3.8355	1.04019	6.27346	3.21317	1.03571	6.27158	2.87991	1.03004	6.26693	2.53652	0.0406282								0.0347011			0.0326226	0.0584478
		CLdn5	A	Barrier	45.62	103.4	138.202	205.295	565.2	321.5	9.27931	274.9	43.9	38.0838	2.32683	5.88065	8.91345	2.3155	5.88224	7.92595	2.30515	5.88413	7.1629	2.2874	5.89023	6.1735	0.0493672								0.0813579				0.0807437
		CLdn6	C	Barrier	47.9739	121.333	122.781	199.213	670.222	386	8.78904	331.889	50.2222	39.2108	4.90339	12.4142	18.9661	4.87334	12.4214	16.9961	4.84705	12.4299	15.3709	4.81291	12.4554	13.0243	0.0438586								0.0795974				0.0578252
		CLdn7	B	Barrier	23.3083	34.25	230.074	315.127	197	114.083	13.3366	103.417	10.0833	70.9327	0.565205	0.888729	2.11899	0.565121	0.893457	1.8508	0.565021	0.898331	1.66723	0.566141	0.909847	1.46579	0.0821848								0.0370931				0.029366
		CLdn11	C	Barrier	43.6175	90.8333	158.214	334.686	555.5	318.333	9.00098	284.333	31.1667	39.6372	6.71352	12.9406	26.1795	6.65929	12.9546	24.0068	6.61008	12.9677	21.985	6.53348	12.9909	18.3688	0.0565156								0.0455767
		CLdn20	B	Barrier	31.47	38.3333	234.061	358.762	280	157.333	11.4544	145.667	10.6667	49.6511	2.20547	3.94107	8.46025	2.16681	3.93055	7.43753	2.12473	3.91866	6.53369	2.05905	3.8992	5.21073	0.083609
		CLdn9	C	Barrier	43.8079	96.7143	123.126	150.586	560.286	320.286	9.18823	277.714	39.7143	41.2233	5.78198	12.0896	22.4416	5.76715	12.1073	20.4169	5.75022	12.1238	18.7799	5.70637	12.1613	16.2838	0.0439818
																																		Total	Cldn1	Cldn10a	Cldn10b	Cldn14	Cldn15	Cldn19a	Cldn19b	Cldn2	Cldn3	Cldn5	Cldn6	Cldn7	Cldn11	Cldn20	Cldn9
																																		Min	0.0293984	0.0324215	0.0203713	0.0166946	0.022993	0.0443789	0.0425752	0.00759071	0.0289152	0.0274397	0.0208744	0.0240447	0.0333376	0.0487179	0.0262728
																																		Q1	0.0446257	0.0462507	0.0238765	0.0281884	0.03913	0.0708141	0.0666376	0.0381119	0.03039	0.0408691	0.0366807	0.0691588	0.0548882	0.0651948	0.0381726
																																		Median	0.0589584	0.0532481	0.0434364	0.0321467	0.0562031	0.0897034	0.0827168	0.0433434	0.0311114	0.0468376	0.041381	0.0784613	0.0559575	0.0816717	0.0412178
																																		Q3	0.0714326	0.0858956	0.0561804	0.0379808	0.0645643	0.100562	0.110974	0.0484474	0.0368167	0.0527918	0.0498515	0.103055	0.0608923	0.101055	0.0505086
																																		Max	0.100296	0.1619	0.0701376	0.0697192	0.0902948	0.394334	0.142997	0.0932882	0.0899574	0.0837347	0.0834926	0.131025	0.076772	0.120437	0.0630194
																																		IQR	0.0268069	0.0396449	0.032304	0.00979245	0.0254344	0.0297475	0.0443366	0.0103355	0.00642665	0.0119228	0.0131709	0.0338957	0.00600412	0.0358597	0.012336

## Sheet: Supplementary Figure 5
		Supplementary Figure 5b - Pearson analysis SNAP-Cldn3 + YFP-Cldn4 in COS-7												Supplementary Figure 5c - Pearson analysis SNAP-Cldn4 + YFP-Cldn8 in COS-7											Supplementary Figure 5d - Co-expression in COS-7 of Claudin-3 with
																									Cldn	3	1	5	6	7	9	14	19b	11	2	10a	10b	15			Table Analyzed	Pearson Cldn3
		Cldn3+	Cldn3	Cldn4											Cldn3 + Cldn3	Cldn4 + Cldn8										0.4	0.23	0.62	0.2	0.47	0.59	0.59	0.37	-0.35	0.01	-0.13	-0.53	-0.2
			0.76	0.52											0.54	0.41										0.38	0.59	0.76	0.25	0.4	0.45	-0.1	0.42	-0.22	0	-0.1	-0.27	-0.39			One-way analysis of variance
			0.77	0.04				Table Analyzed	Cldn3_4						0.12	0.17			Table Analyzed	Cldn4_8_Cldn3_3						0.72	0.39	0.6	0.44	0.57	0.07	0.76	0.43	-0.42	0.05	-0.45	0	-0.47			P value	< 0.0001
			0.51	0.09				Column A	3+3						0.67	0.19			Column A	3+3						0.24	0.22	0.53	0.49	0.39	0.29	0.5	0.3	-0.4	-0.12	-0.21	-0.45	-0.25			P value summary	****
			-0.12	0.05				vs	vs						0.21	0.09			vs	vs						0.25	0.6	0.77	0.79	0.57	0.26	0.5	0.24	-0.22	-0.32	-0.23	-0.3	-0.18			Are means signif. different? (P < 0.05)	Yes
			0.43	0.48				Column B	3+4						-0.07	0.05			Column B	4+8						0.44	0.73	0.48	0.58	0.65	0.19	0.06	0.15	-0.16	-0.15	-0.25	-0.52	-0.17			Number of groups	13
			0.6	0.33											0.37	-0.04										0.43	0.62	0.38	0.61	0.74	0.4	0.49	0.6	-0.59	0.19	0.04	-0.44	0.04			F	72.28
			0.6	0.27				Mann Whitney test							0.22	-0.11			Mann Whitney test							0.51	-0.03	0.72	0.66	0.03	0.31	0.61	0.07	-0.38	-0.06	-0.24	-0.4	-0.1			R square	0.7038
			0.5	0.37				P value	0.1099						0.04	0.13			P value	0.0095						0.24	0.1	0.71	0.46	0.09	0.29	0.62	0.38	-0.02	0.1	-0.25	-0.45	-0.24
			0.27	0				Exact or approximate P value?	Gaussian Approximation						0.46	-0.06			Exact or approximate P value?	Gaussian Approximation						0.83	0.48	-0.08	0.35	0.59	0.73	0.14	0.27	-0.29	-0.18	-0.51	-0.34	-0.17			Bartlett's test for equal variances
			0.59	-0.08				P value summary	ns						0.8	-0.03			P value summary	**						0.27	0.67	0.42	0.71	0.38	0.61	0.66	0.49	-0.24	-0.2	-0.32	-0.44	-0.4			Bartlett's statistic (corrected)	23.73
			0.33	0.6				Are medians signif. different? (P < 0.05)	No						0.31	-0.32			Are medians signif. different? (P < 0.05)	Yes						0.55	0.29	0.78	0.76	0.8	0.72	0.51	0.44	-0.22	0.01	-0.51	0.02	0.26			P value	0.0221
			0.24	0.24				One- or two-tailed P value?	Two-tailed						0.38	0.22			One- or two-tailed P value?	Two-tailed						0.56	0.5	0.05	0.39	0.69	0.9	0.3	0.13	-0.25	-0.19	-0.33	-0.32	-0.37			P value summary	*
			0.04	-0.02				Sum of ranks in column A,B	346.5 , 394.5						0.14	0.1			Sum of ranks in column A,B	295.5 , 169.5						0.39	0.31	0.29	0.83	0.61	0.56	0.3	0.3	-0.16	0.27	-0.02	-0.03	0.06			Do the variances differ signif. (P < 0.05)	Yes
			0.35	-0.17				Mann-Whitney U	118.5						0.45	0.41			Mann-Whitney U	49.5						0.77	0.51	0.6	0.67	0.27	0.56	0.58	0.35	-0.13	0.42	0.04	-0.21	-0.24
			0.54	0.08											0.62	0.27										0.07	0.56	0.4	0.47	0.75		0.75	0.57	-0.08	0.23	-0.1	-0.21	-0.37			ANOVA Table	SS	df	MS
				0.36																						0.79	0.16	-0.02	0.2	0.84		0.79	0.59	-0.28	-0.29	-0.09	-0.27	0.28			Treatment (between columns)	37.38	12	3.115
				0.61										Average ExI	0.294	0.182										0.75	0.28	0.3	0.58			0.74	0.61	-0.45	0.49	-0.26	-0.21	-0.13			Residual (within columns)	15.73	365	0.0431
				0.21										Average ExII	0.378	-0.022										0.78	0.66	0.44	0.61			0.77	0.23	-0.47	0.29	-0.45	-0.09	-0.09			Total	53.12	377
				-0.21										Average ExIII	0.38	0.136										0.45	-0.2	0.4	0.53				0.49	-0.18	0.28	-0.17	-0.31	-0.22
				0.69										Total Average	0.350667	0.0986667										0.59	0.11						0.58	-0.08	0.57	-0.17	-0.18	-0.29			Dunnett's Multiple Comparison Test	Mean Diff.	q	Significant? P < 0.05?	Summary	95% CI of diff
				0.63										Total StDev	0.245661	0.195407										0.82	0.42						0.32		0.19	-0.2	-0.16	0.03			3 vs 1	0.1021	2.568	No	ns	-0.008812 to 0.2131
				0.5																						0.61	0.64						0.37		0.01	-0.44	-0.11	-0.27			3 vs 5	0.04705	0.8679	No	ns	-0.1042 to 0.1983
				0.53																						-0.18	0.73						0.45		-0.09	-0.28	-0.12	-0.2			3 vs 6	-0.02445	0.4511	No	ns	-0.1757 to 0.1268
																										0.76	0.24						0.29		0.23	-0.39		-0.12			3 vs 7	-0.01545	0.2683	No	ns	-0.1762 to 0.1453
		Average ExI	0.47	0.251667																						0.76	0.27								0.1	0		-0.11			3 vs 9	0.04255	0.7035	No	ns	-0.1262 to 0.2112
		Average ExII	0.512	0.143333																						0.69	0.82								0.29	-0.27		-0.1			3 vs 14	0.0008612	0.01559	No	ns	-0.1533 to 0.1550
		Average ExIII	0.3	0.415																						0.54	0.42								0.1	-0.12		-0.38			3 vs 19b	0.1269	2.535	No	ns	-0.01275 to 0.2666
		Total Average	0.427333	0.266087																						0.48	0.22								0.02	-0.06		-0.35			3 vs 11	0.7707	14.47	Yes	***	0.6222 to 0.9193
		Total StDev	0.248408	0.274421																						0.48	0.48								0.16	-0.19		-0.33			3 vs 2	0.3995	8.977	Yes	***	0.2754 to 0.5237
																										0.47	0.3								-0.1			-0.31			3 vs 10a	0.7265	15.42	Yes	***	0.5951 to 0.8580
																										0.39	0.28								0.44			-0.11			3 vs 10b	0.7687	15.14	Yes	***	0.6270 to 0.9104
																										0.39	0.17								0.25			0.06			3 vs 15	0.6815	16.02	Yes	***	0.5628 to 0.8001
																										0.33	0.04								0.31			-0.36
																										0.31	0.27								0.12			-0.03
																										0.15	0.39								0.35			0.05
																										0.52	0.28											0.14
																										0.27	0.58											-0.24
																										0.82	0.36											-0.31
																										0.65	0.76											-0.29
																										0.74	0.25											-0.21
																										0.72	0.24											-0.35
																										0.15	0.12
																										0.76	0.33
																										0.8	0.54
																										0.76	0.48
																										0.77	0.62
																										0.51	0.57
																										-0.12	0.67
																										0.43	0.32
																										0.6	0.37
																										0.6	0.45
																										0.5	0.62
																										0.27	0.7
																										0.59
																									Average ExI	0.438333	0.482857	0.618889	0.483	0.541429	0.332	0.447778	0.328889	-0.322	-0.076	-0.240909	-0.345	-0.231429
																									Average ExII	0.533333	0.314286	0.292	0.618333	0.378	0.384	0.382	0.420833	-0.288	0.04	-0.206	-0.275	-0.129
																									Average ExIII	0.479167	0.378571	0.353333	0.478	0.632	0.67	0.726	0.3575	-0.18	0.167857	-0.216667	-0.161667	-0.167143
																									Average ExIV	0.603333	0.455263							-0.292	0.228333			-0.242857
																									Average ExV	0.47												-0.15
																									Average ExVI	0.512
																									Total Average	0.506028	0.407744	0.421407	0.526444	0.517143	0.462	0.518593	0.369074	-0.2705	0.0900476	-0.221192	-0.260556	-0.184086
																									Total Std	0.239203	0.220761	0.256369	0.186883	0.235425	0.230286	0.255434	0.151308	0.146338	0.223191	0.155661	0.162157	0.179015
[truncated: 10 more columns]

[truncated: 8 more sheets: Supplementary Figure 6, Supplementary Figure 7, Supplementary Figure 8, Supplementary Figure 9, Supplementary Figure 10, Supplementary Figure 11, Supplementary Figure 12, Supplementary Figure 13]
